# Supplementary material for: Cancer functional states-based molecular subtypes of gastric cancer
Source: J Transl Med. 2023 Feb 4;21:80. doi: 10.1186/s12967-023-03921-1 (PMC9899380; doi:10.1186/s12967-023-03921-1)
Supplement: Supplementary file 2 — Additional file 2: TableS1. Subtype classification in TCGA-STAD. TableS2. Clinical information of the eight single-cell sequencing patients included in the study. TableS3. Predicted single-cell sample subtypes. Table S4. Marker genes for 5 types of cell classification annotation. Table S5. Marker genes for stromal cell classification annotation. Table S6. Marker genes for T cell classification annotation. Table S7.1. Drugs predicted in subtype C1 by the CMap database. Table S7.2. Drugs predicted in subtype C2 by the CMap database. Table S7.3. Drugs predicted in subtype C3 by the CMap database. [file 12967_2023_3921_MOESM2_ESM.xlsx]

## Sheet: Supplementary Table 1
Supplementary Table1: Subtype classification in TCGA-STAD
Tag	cluster	Age	Sex	histological type	T stage	N stage	M stage	AJCC stage	Grade
TCGA-3M-AB46	C2	70	MALE	Stomach, Adenocarcinoma, Not Otherwise Specified (NOS)	T2b	N0	MX	Stage IB	G2
TCGA-3M-AB47	C1	51	MALE	Stomach, Adenocarcinoma, Not Otherwise Specified (NOS)	T3	N2	MX	Stage IIIB	G3
TCGA-B7-5818	C3	62	MALE	Stomach, Adenocarcinoma, Diffuse Type	T2	N0	M0	Stage IB	G3
TCGA-B7-A5TI	C3	52	MALE	Stomach, Adenocarcinoma, Diffuse Type	T4	N3	M0	Stage IIIC	G3
TCGA-B7-A5TJ	C2	74	MALE	Stomach, Intestinal Adenocarcinoma, Not Otherwise Specified (NOS)	T4a	NX	M0	Stage IIB	G1
TCGA-B7-A5TK	C1	51	MALE	Stomach, Intestinal Adenocarcinoma, Not Otherwise Specified (NOS)	T4		M0	Stage IIIA	G3
TCGA-B7-A5TN	C1	60	MALE	Stomach, Adenocarcinoma, Not Otherwise Specified (NOS)	T4a	NX	M0	Stage IIB	G2
TCGA-BR-4187	C1	56	MALE	Stomach, Adenocarcinoma, Not Otherwise Specified (NOS)	TX	NX	M0		G3
TCGA-BR-4191	C1	72	MALE	Stomach, Adenocarcinoma, Not Otherwise Specified (NOS)	TX	N1	M0		G2
TCGA-BR-4201	C3	66	FEMALE	Stomach, Adenocarcinoma, Not Otherwise Specified (NOS)	T2a	NX	M0		G1
TCGA-BR-4253	C2	80	FEMALE	Stomach, Adenocarcinoma, Not Otherwise Specified (NOS)	T3	N1	M0	Stage IIIA	G3
TCGA-BR-4256	C3	80	MALE	Stomach, Adenocarcinoma, Not Otherwise Specified (NOS)	TX	N1	M0		G2
TCGA-BR-4257	C3	79	FEMALE	Stomach, Adenocarcinoma, Not Otherwise Specified (NOS)	TX	NX	M0		G2
TCGA-BR-4267	C1	51	MALE	Stomach, Adenocarcinoma, Not Otherwise Specified (NOS)	T2a	N0	M0	Stage IB	G2
TCGA-BR-4279	C1	43	MALE	Stomach, Adenocarcinoma, Not Otherwise Specified (NOS)	T2a	N1	M0	Stage II	G3
TCGA-BR-4280	C2	78	FEMALE	Stomach, Adenocarcinoma, Not Otherwise Specified (NOS)	T2b	N1	M0	Stage III	G2
TCGA-BR-4294	C1	65	MALE	Stomach, Intestinal Adenocarcinoma, Tubular Type	T2a	NX	M0		G2
TCGA-BR-4357	C3	58	MALE	Stomach, Adenocarcinoma, Not Otherwise Specified (NOS)	T3	NX	MX		G2
TCGA-BR-4361	C3	66	FEMALE	Stomach, Adenocarcinoma, Not Otherwise Specified (NOS)	T4	N0	M0	Stage IIIA	G3
TCGA-BR-4363	C3	60	FEMALE	Stomach, Adenocarcinoma, Not Otherwise Specified (NOS)	T3	NX	MX		G3
TCGA-BR-4366	C3	87	MALE	Stomach, Adenocarcinoma, Not Otherwise Specified (NOS)	TX	NX	M0		G2
TCGA-BR-4367	C3	78	MALE	Stomach, Adenocarcinoma, Not Otherwise Specified (NOS)	TX	N1	M0		G3
TCGA-BR-4368	C3	78	FEMALE	Stomach, Adenocarcinoma, Not Otherwise Specified (NOS)	T4	N2	M0	Stage IV	G3
TCGA-BR-4369	C2	75	MALE	Stomach, Adenocarcinoma, Not Otherwise Specified (NOS)	TX	NX	M0		G3
TCGA-BR-4370	C1	74	FEMALE	Stomach, Adenocarcinoma, Not Otherwise Specified (NOS)	TX	NX	M0		G2
TCGA-BR-4371	C2	71	FEMALE	Stomach, Adenocarcinoma, Not Otherwise Specified (NOS)	T2	NX	M0		G1
TCGA-BR-6452	C3	78	FEMALE	Stomach, Adenocarcinoma, Not Otherwise Specified (NOS)	T3	N0	M0	Stage IIA	G3
TCGA-BR-6453	C1	54	MALE	Stomach, Adenocarcinoma, Not Otherwise Specified (NOS)	T2	N1	M0	Stage IIA	G3
TCGA-BR-6454	C2	58	MALE	Stomach, Adenocarcinoma, Not Otherwise Specified (NOS)	T3	N0	M0	Stage IIA	G3
TCGA-BR-6455	C2	59	MALE	Stomach, Adenocarcinoma, Not Otherwise Specified (NOS)	T3	N1	M0	Stage IIB	G3
TCGA-BR-6456	C3	74	FEMALE	Stomach, Adenocarcinoma, Not Otherwise Specified (NOS)	T3	N1	M0	Stage IIB	G2
TCGA-BR-6457	C1	69	MALE	Stomach, Adenocarcinoma, Not Otherwise Specified (NOS)	T3	N0	M0	Stage IIA	G3
TCGA-BR-6458	C3	57	FEMALE	Stomach, Adenocarcinoma, Not Otherwise Specified (NOS)	T3	N1	M0	Stage IIB	G3
TCGA-BR-6563	C1	60	MALE	Stomach, Adenocarcinoma, Not Otherwise Specified (NOS)	T3	N1	M0	Stage IIB	G3
TCGA-BR-6564	C1	46	FEMALE	Stomach, Adenocarcinoma, Diffuse Type	T3	N2	M0	Stage IIIA	G3
TCGA-BR-6565	C3	67	MALE	Stomach, Adenocarcinoma, Not Otherwise Specified (NOS)	T4a	N0	M0	Stage IIB	G2
TCGA-BR-6566	C3	64	FEMALE	Stomach, Adenocarcinoma, Not Otherwise Specified (NOS)	T3	N0	M0	Stage IIA	G3
TCGA-BR-6705	C1	68	FEMALE	Stomach, Adenocarcinoma, Not Otherwise Specified (NOS)	T3	N3a	M0	Stage IIIB	G3
TCGA-BR-6707	C2	75	MALE	Stomach, Adenocarcinoma, Not Otherwise Specified (NOS)	T3	N0	M0	Stage IIA	G3
TCGA-BR-6709	C3	57	FEMALE	Stomach, Adenocarcinoma, Not Otherwise Specified (NOS)	T3	N3a	M0	Stage IIIB	G3
TCGA-BR-6710	C1	41	MALE	Stomach, Adenocarcinoma, Not Otherwise Specified (NOS)	T2	N0	M0	Stage IB	G2
TCGA-BR-6801	C1	70	MALE	Stomach, Adenocarcinoma, Not Otherwise Specified (NOS)	T3	N0	M0	Stage IIA	G2
TCGA-BR-6802	C3	65	MALE	Stomach, Adenocarcinoma, Not Otherwise Specified (NOS)	T3	N2	M0	Stage IIIA	G3
TCGA-BR-6803	C1	54	FEMALE	Stomach, Adenocarcinoma, Diffuse Type	T3	N0	M0	Stage IIA	G3
TCGA-BR-6852	C3	64	FEMALE	Stomach, Adenocarcinoma, Not Otherwise Specified (NOS)	T3	N0	M0	Stage IIA	G3
TCGA-BR-7196	C1	64	MALE	Stomach, Adenocarcinoma, Not Otherwise Specified (NOS)	T3	N3a	M1	Stage IV	G3
TCGA-BR-7197	C2	69	MALE	Stomach, Adenocarcinoma, Not Otherwise Specified (NOS)	T3	N0	M0	Stage II	GX
TCGA-BR-7704	C2	69	FEMALE	Stomach, Intestinal Adenocarcinoma, Not Otherwise Specified (NOS)	T3	N0	M0	Stage II	G3
TCGA-BR-7707	C3	69	FEMALE	Stomach, Adenocarcinoma, Not Otherwise Specified (NOS)	T2	N0	M0	Stage IB	G3
TCGA-BR-7715	C3	65	MALE	Stomach, Adenocarcinoma, Not Otherwise Specified (NOS)	T3	N0	M0	Stage IIA	G2
TCGA-BR-7716	C3	62	FEMALE	Stomach, Adenocarcinoma, Not Otherwise Specified (NOS)	T3	N1	M0	Stage IIB	G2
TCGA-BR-7717	C3	63	MALE	Stomach, Adenocarcinoma, Not Otherwise Specified (NOS)	T4	N1	M0	Stage IV	G2
TCGA-BR-7722	C1	62	MALE	Stomach, Adenocarcinoma, Not Otherwise Specified (NOS)	T3	N1	M0	Stage IIB	G3
TCGA-BR-7723	C2	59	MALE	Stomach, Adenocarcinoma, Not Otherwise Specified (NOS)	T3	N3a	M0	Stage IIIB	G3
TCGA-BR-7851	C3	74	MALE	Stomach, Intestinal Adenocarcinoma, Not Otherwise Specified (NOS)	T4a	N0	M0	Stage IIB	G3
TCGA-BR-7901	C1	74	MALE	Stomach, Adenocarcinoma, Not Otherwise Specified (NOS)	T3	N1	M0	Stage IIB	G2
TCGA-BR-7957	C1	50	FEMALE	Stomach, Intestinal Adenocarcinoma, Not Otherwise Specified (NOS)	T3	N3a	M1	Stage IV	GX
TCGA-BR-7958	C3	60	MALE	Stomach, Adenocarcinoma, Not Otherwise Specified (NOS)	T4b	N0	M0	Stage IIIB	G3
TCGA-BR-7959	C1	59	MALE	Stomach, Intestinal Adenocarcinoma, Mucinous Type	T4a	N1	M0	Stage IIIA	G3
TCGA-BR-8058	C1	53	FEMALE	Stomach, Adenocarcinoma, Not Otherwise Specified (NOS)	T4a	N2	M0	Stage IIIB	G3
TCGA-BR-8059	C1	72	MALE	Stomach, Intestinal Adenocarcinoma, Not Otherwise Specified (NOS)	T4	N1	M0	Stage III	G3
TCGA-BR-8060	C2	75	FEMALE	Stomach, Adenocarcinoma, Not Otherwise Specified (NOS)	T2	N2	M0	Stage IIB	G3
TCGA-BR-8077	C2	58	FEMALE	Stomach, Intestinal Adenocarcinoma, Not Otherwise Specified (NOS)	T4b	N1	M0	Stage IIIB	G2
TCGA-BR-8080	C1	72	FEMALE	Stomach, Intestinal Adenocarcinoma, Mucinous Type	T4	N3a	M0	Stage IIIC	G3
TCGA-BR-8081	C3	71	FEMALE	Stomach, Adenocarcinoma, Not Otherwise Specified (NOS)	T4a	N0	M0	Stage IIB	G2
TCGA-BR-8284	C2	72	FEMALE	Stomach, Intestinal Adenocarcinoma, Not Otherwise Specified (NOS)	T4a	N3a	M0	Stage IIIC	G3
TCGA-BR-8286	C2	49	MALE	Stomach, Adenocarcinoma, Not Otherwise Specified (NOS)	T3	N0	M0	Stage II	G3
TCGA-BR-8289	C3	57	MALE	Stomach, Intestinal Adenocarcinoma, Not Otherwise Specified (NOS)	T4	N3a	M1	Stage IV	G3
TCGA-BR-8291	C1	61	MALE	Stomach, Adenocarcinoma, Diffuse Type	T3	N1	M0	Stage IIB	GX
TCGA-BR-8295	C2	60	FEMALE	Stomach, Adenocarcinoma, Not Otherwise Specified (NOS)	T4a	N0	M0	Stage IIB	G3
TCGA-BR-8296	C1	58	FEMALE	Stomach, Intestinal Adenocarcinoma, Not Otherwise Specified (NOS)	T4b	N2	M0	Stage IIIC	G3
TCGA-BR-8297	C1	58	MALE	Stomach, Adenocarcinoma, Diffuse Type	T4b	N3a	M0	Stage IIIC	GX
TCGA-BR-8361	C2	71	FEMALE	Stomach, Adenocarcinoma, Not Otherwise Specified (NOS)	T4b	N2	M0	Stage IIIC	G3
TCGA-BR-8364	C1	42	FEMALE	Stomach, Adenocarcinoma, Diffuse Type	T4b	N2	M0	Stage IIIC	G3
TCGA-BR-8365	C1	70	FEMALE	Stomach, Adenocarcinoma, Not Otherwise Specified (NOS)	T3	N0	M0	Stage IIA	G3
TCGA-BR-8366	C1	80	FEMALE	Stomach, Adenocarcinoma, Not Otherwise Specified (NOS)	T3	N0	M0	Stage IIA	G3
TCGA-BR-8367	C1	55	MALE	Stomach, Adenocarcinoma, Not Otherwise Specified (NOS)	T3	N3a	M0	Stage IIIB	G3
TCGA-BR-8368	C2	84	FEMALE	Stomach, Adenocarcinoma, Not Otherwise Specified (NOS)	T2	N0	M0	Stage IB	G3
TCGA-BR-8369	C1	76	FEMALE	Stomach, Adenocarcinoma, Not Otherwise Specified (NOS)	T3	N3a	M0	Stage IIIB	G3
TCGA-BR-8371	C1	62	MALE	Stomach, Adenocarcinoma, Not Otherwise Specified (NOS)	T3	N3a	M0	Stage IIIB	G3
TCGA-BR-8372	C2	63	MALE	Stomach, Adenocarcinoma, Not Otherwise Specified (NOS)	T4b	N3a	M0	Stage IIIC	G3
TCGA-BR-8373	C1	65	FEMALE	Stomach, Intestinal Adenocarcinoma, Not Otherwise Specified (NOS)	T4a	N1	M0	Stage IIIA	G2
TCGA-BR-8380	C1	55	MALE	Stomach, Adenocarcinoma, Not Otherwise Specified (NOS)	T4a	N3a	M0	Stage IIIC	G3
TCGA-BR-8381	C2	51	MALE	Stomach, Adenocarcinoma, Not Otherwise Specified (NOS)	T3	N1	M0	Stage IIB	G3
TCGA-BR-8382	C1	67	FEMALE	Stomach, Adenocarcinoma, Not Otherwise Specified (NOS)	T4b	N3a	M0	Stage IIIC	G3
TCGA-BR-8384	C1	69	MALE	Stomach, Adenocarcinoma, Not Otherwise Specified (NOS)	T4b	N2	M0	Stage IIIC	G3
TCGA-BR-8483	C2	59	MALE	Stomach, Intestinal Adenocarcinoma, Not Otherwise Specified (NOS)	T3	N2	M0	Stage IIIA	G2
TCGA-BR-8484	C2	61	MALE	Stomach, Adenocarcinoma, Not Otherwise Specified (NOS)	T4a	N1	M0	Stage IIIA	G2
TCGA-BR-8485	C2	68	FEMALE	Stomach, Adenocarcinoma, Not Otherwise Specified (NOS)	T4	N3a	M0	Stage IIIC	G3
TCGA-BR-8486	C1	90	FEMALE	Stomach, Adenocarcinoma, Not Otherwise Specified (NOS)	T1b	N0	M0	Stage IA	G2
TCGA-BR-8487	C2	64	FEMALE	Stomach, Adenocarcinoma, Not Otherwise Specified (NOS)	T3	N0	M0	Stage IIA	G3
TCGA-BR-8588	C1	55	FEMALE	Stomach, Adenocarcinoma, Not Otherwise Specified (NOS)	T4a	N0	M0	Stage IIB	G3
TCGA-BR-8589	C2	56	MALE	Stomach, Adenocarcinoma, Not Otherwise Specified (NOS)	T4b	N1	M0	Stage IIIB	G3
TCGA-BR-8590	C1	62	MALE	Stomach, Adenocarcinoma, Not Otherwise Specified (NOS)	T4b	N2	M0	Stage IIIC	G3
TCGA-BR-8591	C3	79	MALE	Stomach, Adenocarcinoma, Not Otherwise Specified (NOS)	T4a	N3a	M0	Stage IIIC	G3
TCGA-BR-8592	C1	63	FEMALE	Stomach, Adenocarcinoma, Diffuse Type	T4b	N1	M0	Stage IIIB	G3
TCGA-BR-8676	C2	59	MALE	Stomach, Intestinal Adenocarcinoma, Not Otherwise Specified (NOS)	T3	N3a	M0	Stage IIIB	G3
TCGA-BR-8677	C1	74	FEMALE	Stomach, Adenocarcinoma, Not Otherwise Specified (NOS)	T3	N3a	M0	Stage IIIB	G3
TCGA-BR-8678	C2	76	MALE	Stomach, Adenocarcinoma, Not Otherwise Specified (NOS)	T2	N0	M0	Stage IB	G2
TCGA-BR-8679	C2	63	FEMALE	Stomach, Adenocarcinoma, Not Otherwise Specified (NOS)	T2	N0	M0	Stage IB	G2
TCGA-BR-8680	C2	45	MALE	Stomach, Intestinal Adenocarcinoma, Tubular Type	T4b	N2	M1	Stage IV	G2
TCGA-BR-8682	C1	52	MALE	Stomach, Intestinal Adenocarcinoma, Mucinous Type	T4a	N0	M0	Stage IIB	G3
TCGA-BR-8683	C1	75	MALE	Stomach, Intestinal Adenocarcinoma, Tubular Type	T4a	N2	M0	Stage IIIB	G3
TCGA-BR-8686	C1	69	MALE	Stomach, Intestinal Adenocarcinoma, Tubular Type	T4b	N1	M0	Stage IIIB	G3
TCGA-BR-8687	C1	67	FEMALE	Stomach, Adenocarcinoma, Not Otherwise Specified (NOS)	T4b	N2	M0	Stage IIIC	G3
TCGA-BR-8690	C1	54	FEMALE	Stomach, Adenocarcinoma, Not Otherwise Specified (NOS)	T3	N3a	M0	Stage IIIB	G2
TCGA-BR-A44T	C1	53	FEMALE	Stomach, Adenocarcinoma, Diffuse Type	T3	N0	M0	Stage IIA	G3
TCGA-BR-A44U	C1	70	MALE	Stomach, Adenocarcinoma, Not Otherwise Specified (NOS)	T3	N3a	M0	Stage IIIB	G3
TCGA-BR-A4CR	C2	70	FEMALE	Stomach, Adenocarcinoma, Not Otherwise Specified (NOS)	T4b	N3a	M0	Stage IIIC	G3
TCGA-BR-A4CS	C1	77	MALE	Stomach, Adenocarcinoma, Not Otherwise Specified (NOS)	T4b	N3a	M0	Stage IIIC	G3
TCGA-BR-A4IV	C1	47	MALE	Stomach, Adenocarcinoma, Diffuse Type	T4a	N2	M0	Stage IIIB	G3
TCGA-BR-A4J4	C1	39	MALE	Stomach, Adenocarcinoma, Not Otherwise Specified (NOS)	T4a	N2	M0	Stage IIIB	G3
TCGA-BR-A4J5	C1	56	MALE	Stomach, Intestinal Adenocarcinoma, Mucinous Type	T4a	N1	M0	Stage IIIA	G3
TCGA-BR-A4J6	C1	69	FEMALE	Stomach, Adenocarcinoma, Not Otherwise Specified (NOS)	T3	N0	M0	Stage IIA	G2
TCGA-BR-A4J7	C1	49	MALE	Stomach, Intestinal Adenocarcinoma, Mucinous Type	T4a	NX	M0	Stage IIB	G3
TCGA-BR-A4J8	C1	71	FEMALE	Stomach, Adenocarcinoma, Not Otherwise Specified (NOS)	T3	N3a	M0	Stage IIIB	G3
TCGA-BR-A4J9	C1	55	MALE	Stomach, Adenocarcinoma, Not Otherwise Specified (NOS)	T3	N0	M0	Stage IIA	G3
TCGA-BR-A4PF	C2	72	MALE	Stomach, Adenocarcinoma, Not Otherwise Specified (NOS)	T4a	N2	M0	Stage IIIB	G3
TCGA-BR-A4QL	C2	75	FEMALE	Stomach, Adenocarcinoma, Not Otherwise Specified (NOS)	T3	N3a	M0	Stage IIIB	G2
TCGA-CD-5798	C1	82	MALE	Stomach, Intestinal Adenocarcinoma, Mucinous Type	T3	N0	M0	Stage II	G2
TCGA-CD-5799	C3	45	MALE	Stomach, Intestinal Adenocarcinoma, Not Otherwise Specified (NOS)	T2	N1	M0	Stage II	G3
TCGA-CD-5800	C2	51	FEMALE	Stomach, Intestinal Adenocarcinoma, Papillary Type	T3	N0	M0	Stage II	G1
TCGA-CD-5801	C2	69	MALE	Stomach, Adenocarcinoma, Not Otherwise Specified (NOS)	T3	N1	M0	Stage IIIA	G3
TCGA-CD-5803	C1	78	FEMALE	Stomach, Adenocarcinoma, Not Otherwise Specified (NOS)	T3	N0	M0	Stage II	G3
TCGA-CD-5804	C1	90	MALE	Stomach, Adenocarcinoma, Not Otherwise Specified (NOS)	T3	N1	M0		G2
TCGA-CD-5813	C1	60	MALE	Stomach, Intestinal Adenocarcinoma, Mucinous Type	T3	N0	M0	Stage II	G3
TCGA-CD-8524	C1	61	FEMALE	Stomach, Intestinal Adenocarcinoma, Not Otherwise Specified (NOS)	T3	N0	M0	Stage II	G3
TCGA-CD-8525	C3	82	FEMALE	Stomach, Intestinal Adenocarcinoma, Mucinous Type	T3	N1	M0	Stage IIIA	G3
TCGA-CD-8526	C2	73	FEMALE	Stomach, Intestinal Adenocarcinoma, Not Otherwise Specified (NOS)	T3	N1	M0	Stage IIIA	G3
TCGA-CD-8527	C3	72	FEMALE	Stomach, Intestinal Adenocarcinoma, Not Otherwise Specified (NOS)	T2	N1	M0	Stage II	G2
TCGA-CD-8528	C3	43	FEMALE	Stomach, Adenocarcinoma, Not Otherwise Specified (NOS)	T4	N0	M0	Stage IIIA	G3
TCGA-CD-8529	C1	65	MALE	Stomach, Intestinal Adenocarcinoma, Mucinous Type	T4	N0	M1	Stage IV	G2
TCGA-CD-8530	C1	51	MALE	Stomach, Adenocarcinoma, Diffuse Type	T3	N0	M0	Stage II	G3
TCGA-CD-8531	C2	66	FEMALE	Stomach, Adenocarcinoma, Diffuse Type	T3	N1	M0	Stage IIIA	G3
TCGA-CD-8532	C1	52	MALE	Stomach, Adenocarcinoma, Not Otherwise Specified (NOS)	T3	N0	M0	Stage II	G2
TCGA-CD-8533	C2	48	MALE	Stomach, Adenocarcinoma, Not Otherwise Specified (NOS)	T3	N0	M0	Stage II	G3
TCGA-CD-8534	C2	41	MALE	Stomach, Adenocarcinoma, Diffuse Type	T3	N0	M0	Stage II	G3
TCGA-CD-8535	C2	59	MALE	Stomach, Adenocarcinoma, Not Otherwise Specified (NOS)	T3	N1	M0	Stage IIIA	G3
TCGA-CD-A486	C3	68	MALE	Stomach, Adenocarcinoma, Not Otherwise Specified (NOS)	T3	N0	M0	Stage IIA	G2
TCGA-CD-A487	C3	51	MALE	Stomach, Adenocarcinoma, Diffuse Type	T3	N1	M0	Stage IIB	G3
TCGA-CD-A489	C1	58	MALE	Stomach, Adenocarcinoma, Diffuse Type	T3	N0	M0	Stage IIA	G3
TCGA-CD-A48A	C2	57	MALE	Stomach, Adenocarcinoma, Not Otherwise Specified (NOS)	T3	N0	M0	Stage IIA	G2
TCGA-CD-A48C	C3	79	FEMALE	Stomach, Adenocarcinoma, Not Otherwise Specified (NOS)	T3	N1	M0	Stage IIB	G3
TCGA-CD-A4MG	C3	76	MALE	Stomach, Adenocarcinoma, Diffuse Type	T3	N0	M0	Stage IIA	G3
TCGA-CD-A4MH	C2	86	FEMALE	Stomach, Adenocarcinoma, Not Otherwise Specified (NOS)	T3	N0	M0	Stage IIA	G2
TCGA-CG-4301	C1	75	FEMALE	Stomach, Adenocarcinoma, Not Otherwise Specified (NOS)	T4	N1	M1	Stage IV	G3
TCGA-CG-4304	C1	84	MALE	Stomach, Adenocarcinoma, Not Otherwise Specified (NOS)	T2a	N0	M0	Stage IB	G2
TCGA-CG-4305	C3	69	MALE	Stomach, Adenocarcinoma, Not Otherwise Specified (NOS)	T2a	N1	M0	Stage II	G3
TCGA-CG-4306	C3	90	MALE	Stomach, Adenocarcinoma, Not Otherwise Specified (NOS)	T3	N2	M1	Stage IV	G3
TCGA-CG-4436	C2	57	MALE	Stomach, Intestinal Adenocarcinoma, Not Otherwise Specified (NOS)	T2	N0	M0	Stage IB	G2
TCGA-CG-4437	C3	83	MALE	Stomach, Intestinal Adenocarcinoma, Not Otherwise Specified (NOS)	T2	N1	M0	Stage II	G2
TCGA-CG-4438	C2	56	MALE	Stomach, Intestinal Adenocarcinoma, Not Otherwise Specified (NOS)	T4	N2	M0	Stage IV	G3
TCGA-CG-4440	C3	68	FEMALE	Stomach, Intestinal Adenocarcinoma, Not Otherwise Specified (NOS)	T3	N3	M1	Stage IV	G3
TCGA-CG-4441	C3	83	MALE	Stomach, Intestinal Adenocarcinoma, Not Otherwise Specified (NOS)	T2	N2	M0	Stage IIIA	G2
TCGA-CG-4442	C3	85	MALE	Stomach, Intestinal Adenocarcinoma, Not Otherwise Specified (NOS)	T2	N0	M0	Stage IB	G3
TCGA-CG-4443	C2	68	MALE	Stomach, Intestinal Adenocarcinoma, Not Otherwise Specified (NOS)	T1	N0	M0	Stage IA	G2
TCGA-CG-4444	C2	76	MALE	Stomach, Adenocarcinoma, Diffuse Type	T2b	N2	M0	Stage IIIA	G3
TCGA-CG-4460	C2	66	FEMALE	Stomach, Intestinal Adenocarcinoma, Not Otherwise Specified (NOS)	T4	N1	M1	Stage IV	G2
TCGA-CG-4462	C1	72	FEMALE	Stomach, Adenocarcinoma, Diffuse Type	T3	N3	M1	Stage IV	G3
TCGA-CG-4465	C3	69	FEMALE	Stomach, Adenocarcinoma, Diffuse Type	T4	N3	M1	Stage IV	G3
TCGA-CG-4466	C2	81	FEMALE	Stomach, Intestinal Adenocarcinoma, Not Otherwise Specified (NOS)	T2a	N0	M0	Stage IB	G2
TCGA-CG-4469	C2	70	MALE	Stomach, Intestinal Adenocarcinoma, Not Otherwise Specified (NOS)	T3	N3	M0	Stage IV	G3
TCGA-CG-4475	C3	76	MALE	Not Available	T3	N1	M0	Stage IIB	G3
TCGA-CG-4476	C1	69	MALE	Stomach, Adenocarcinoma, Diffuse Type	T4b	N3a	M0	Stage IIIC	G3
TCGA-CG-4477	C2	58	FEMALE	Stomach, Intestinal Adenocarcinoma, Not Otherwise Specified (NOS)	T2a	N0	M0	Stage IB	G3
TCGA-CG-5716	C2	86	MALE	Stomach, Adenocarcinoma, Not Otherwise Specified (NOS)	T4a	N2	M1	Stage IV	G2
TCGA-CG-5717	C1	58	MALE	Stomach, Adenocarcinoma, Not Otherwise Specified (NOS)	T2b	N1	M0	Stage II	G3
TCGA-CG-5718	C1	78	FEMALE	Stomach, Intestinal Adenocarcinoma, Not Otherwise Specified (NOS)	T2b	N1	M0	Stage II	G2
TCGA-CG-5719	C1	54	FEMALE	Stomach, Intestinal Adenocarcinoma, Not Otherwise Specified (NOS)	T4	N0	M1	Stage IV	G1
TCGA-CG-5720	C1	71	MALE	Stomach, Adenocarcinoma, Not Otherwise Specified (NOS)	T2	N0	M0	Stage IB	G3
TCGA-CG-5721	C3	58	MALE	Stomach, Intestinal Adenocarcinoma, Not Otherwise Specified (NOS)	T4	N1	M0	Stage IV	G3
TCGA-CG-5722	C2	67	FEMALE	Stomach, Intestinal Adenocarcinoma, Not Otherwise Specified (NOS)	T3	N2	M1	Stage IV	G3
TCGA-CG-5723	C3	83	MALE	Stomach, Adenocarcinoma, Not Otherwise Specified (NOS)	T2	N1	M0	Stage II	G3
TCGA-CG-5724	C3	59	MALE	Stomach, Adenocarcinoma, Diffuse Type	T3	N3	M1	Stage IV	G3
TCGA-CG-5725	C2	72	MALE	Stomach, Adenocarcinoma, Not Otherwise Specified (NOS)	T2	N0	M0	Stage IB	G3
TCGA-CG-5726	C2	73	MALE	Stomach, Intestinal Adenocarcinoma, Not Otherwise Specified (NOS)	T1	N0	M0	Stage IA	G2
TCGA-CG-5732	C1	66	MALE	Stomach, Intestinal Adenocarcinoma, Not Otherwise Specified (NOS)	T2	N3	M0	Stage IV	G2
TCGA-CG-5734	C1	68	MALE	Stomach, Intestinal Adenocarcinoma, Not Otherwise Specified (NOS)	T3	N1	M0	Stage IIIA	G3
TCGA-D7-5577	C2	53	FEMALE	Stomach, Intestinal Adenocarcinoma, Tubular Type	T2	N3	M0	Stage IIIA	G2
TCGA-D7-5578	C1	80	MALE	Stomach, Intestinal Adenocarcinoma, Tubular Type	T3	N2	M0	Stage IIIA	G3
TCGA-D7-6519	C3	64	FEMALE	Stomach, Adenocarcinoma, Diffuse Type	T2	N1	M0		G3
TCGA-D7-6520	C1	53	MALE	Stomach, Intestinal Adenocarcinoma, Tubular Type	T2b	N2	M0	Stage IIIA	G3
TCGA-D7-6521	C1	65	MALE	Stomach, Adenocarcinoma, Diffuse Type	T2b	N2	M0		G3
TCGA-D7-6522	C1	58	MALE	Stomach, Adenocarcinoma, Diffuse Type	T2	N0	M0	Stage IB	G3
TCGA-D7-6524	C1	53	MALE	Stomach, Adenocarcinoma, Diffuse Type	T2	N1	M0	Stage II	G3
TCGA-D7-6525	C3	58	MALE	Stomach, Adenocarcinoma, Diffuse Type	T2	N2	M0	Stage IIIA	G3
TCGA-D7-6526	C2	67	FEMALE	Stomach, Intestinal Adenocarcinoma, Tubular Type	T3	N2	M0	Stage IIIA	G2
TCGA-D7-6527	C1	62	MALE	Stomach, Intestinal Adenocarcinoma, Papillary Type	T2	N1	M0	Stage II	G2
TCGA-D7-6528	C2	70	FEMALE	Stomach, Intestinal Adenocarcinoma, Tubular Type	T2	N0	M0	Stage IB	G2
TCGA-D7-6815	C2	70	FEMALE	Stomach, Intestinal Adenocarcinoma, Tubular Type	T2	N2	M0	Stage IIB	G2
TCGA-D7-6818	C3	53	MALE	Stomach, Adenocarcinoma, Diffuse Type	T2	N3	M0	Stage IIIA	G3
TCGA-D7-6822	C2	77	MALE	Stomach, Intestinal Adenocarcinoma, Tubular Type	T2	N0	M0	Stage IB	G2
TCGA-D7-8570	C1	44	MALE	Stomach, Intestinal Adenocarcinoma, Tubular Type	T3	N3a	M0	Stage IIIB	G3
TCGA-D7-8572	C3	57	MALE	Stomach, Adenocarcinoma, Not Otherwise Specified (NOS)	T2	N2	M0	Stage IIB	G2
TCGA-D7-8573	C2	57	MALE	Stomach, Intestinal Adenocarcinoma, Tubular Type	T3	N0	M0	Stage IIA	G3
TCGA-D7-8574	C1	72	MALE	Stomach, Adenocarcinoma, Not Otherwise Specified (NOS)	T2	N3a	M0	Stage IIIA	G3
TCGA-D7-8575	C1	75	MALE	Stomach, Intestinal Adenocarcinoma, Tubular Type	T3	N2	M0	Stage IIIA	G3
TCGA-D7-8576	C2	54	FEMALE	Stomach, Intestinal Adenocarcinoma, Tubular Type	T3	N3a	M0	Stage IIIB	G3
TCGA-D7-8578	C1	72	MALE	Stomach, Adenocarcinoma, Not Otherwise Specified (NOS)	T2	N0	M0	Stage IB	G2
TCGA-D7-8579	C1	66	FEMALE	Stomach, Intestinal Adenocarcinoma, Not Otherwise Specified (NOS)	T2	N2	M0	Stage IIB	G2
TCGA-D7-A4YU	C2	73	MALE	Stomach, Intestinal Adenocarcinoma, Tubular Type	T3	N3a	M0	Stage IIIB	G3
TCGA-D7-A4YX	C2	63	MALE	Stomach, Adenocarcinoma, Not Otherwise Specified (NOS)	T3	N1	M0	Stage IIB	G3
TCGA-D7-A4Z0	C1	60	FEMALE	Stomach, Intestinal Adenocarcinoma, Mucinous Type	T2	N2	M0	Stage IIB	G3
TCGA-D7-A6EV	C2	71	FEMALE	Stomach, Adenocarcinoma, Not Otherwise Specified (NOS)	T2	N2	M0	Stage IIB	G3
TCGA-D7-A6EX	C2	72	FEMALE	Stomach, Intestinal Adenocarcinoma, Tubular Type	T3	N2	M0	Stage IIIA	G3
TCGA-D7-A6EY	C2	72	FEMALE	Stomach, Intestinal Adenocarcinoma, Tubular Type	T3	N3a	M0	Stage IIIB	G3
TCGA-D7-A6EZ	C2	66	MALE	Stomach, Intestinal Adenocarcinoma, Not Otherwise Specified (NOS)	T3	N2	M0	Stage IIIA	G3
TCGA-D7-A6F0	C2	79	FEMALE	Stomach, Intestinal Adenocarcinoma, Not Otherwise Specified (NOS)	T2	N0	M0	Stage IB	G3
TCGA-D7-A6F2	C2	62	MALE	Stomach, Intestinal Adenocarcinoma, Tubular Type	T2	N0	M0	Stage IB	G3
TCGA-D7-A747	C1	57	MALE	Stomach, Adenocarcinoma, Diffuse Type	T3	N1	M0	Stage IIB	G3
TCGA-D7-A748	C1	41	FEMALE	Stomach, Adenocarcinoma, Diffuse Type	T4a	N3	M1	Stage IV	G3
TCGA-D7-A74A	C2	61	FEMALE	Stomach, Intestinal Adenocarcinoma, Tubular Type	T3	N2	M0	Stage IIIA	G2
TCGA-EQ-8122	C3	71	FEMALE	Stomach, Intestinal Adenocarcinoma, Not Otherwise Specified (NOS)	T3	N1	MX	Stage IIB	G3
TCGA-F1-6177	C2	90	MALE	Stomach, Adenocarcinoma, Not Otherwise Specified (NOS)	T1b	N1	MX	Stage I	G2
TCGA-F1-6874	C1	79	MALE	Stomach, Intestinal Adenocarcinoma, Not Otherwise Specified (NOS)	T2	N0	M0	Stage IB	G3
TCGA-F1-6875	C2	79	MALE	Stomach, Adenocarcinoma, Not Otherwise Specified (NOS)	T2	N0	M0	Stage IA	G2
TCGA-F1-A448	C1	70	MALE	Stomach, Intestinal Adenocarcinoma, Mucinous Type	T3	N3b	M0	Stage IIIB	G3
TCGA-F1-A72C	C3	68	MALE	Stomach, Intestinal Adenocarcinoma, Not Otherwise Specified (NOS)	T3	N0	M0	Stage IIA	G2
TCGA-FP-7735	C1	77	MALE	Stomach, Adenocarcinoma, Not Otherwise Specified (NOS)	T2	N0	MX	Stage IB	G2
TCGA-FP-7829	C3	69	MALE	Stomach, Intestinal Adenocarcinoma, Mucinous Type	T3	N1	M0	Stage IIB	G2
TCGA-FP-7916	C1	77	MALE	Stomach, Adenocarcinoma, Diffuse Type	T4a	N3a	MX	Stage IIIC	G3
TCGA-FP-7998	C1	77	MALE	Stomach, Adenocarcinoma, Diffuse Type	T4a	N3a	MX	Stage IIIC	G3
TCGA-FP-8099	C3	79	MALE	Stomach, Adenocarcinoma, Not Otherwise Specified (NOS)	T3	N0	MX	Stage IIA	G2
TCGA-FP-8209	C1	49	MALE	Stomach, Adenocarcinoma, Diffuse Type	T2a	N0	M0	Stage IB	G3
TCGA-FP-8210	C1	48	MALE	Stomach, Adenocarcinoma, Diffuse Type	T3	N1	M0	Stage IIIA	G3
TCGA-FP-8211	C2	62	MALE	Stomach, Adenocarcinoma, Not Otherwise Specified (NOS)	T3	N1	MX	Stage IIB	G2
TCGA-FP-8631	C3	68	MALE	Stomach, Intestinal Adenocarcinoma, Not Otherwise Specified (NOS)	T3	N2	MX	Stage IIIA	G2
TCGA-FP-A4BF	C1	68	MALE	Stomach Adenocarcinoma, Signet Ring Type	T3	N2	M0	Stage IIIA	G3
TCGA-FP-A8CX	C2	60	MALE	Stomach Adenocarcinoma, Signet Ring Type	T4b	N3a	MX	Stage IIIC	G3
TCGA-FP-A9TM	C2	77	MALE	Stomach, Adenocarcinoma, Not Otherwise Specified (NOS)	T1b	N1	M0		G2
TCGA-HF-7131	C3	Not Available	FEMALE	Stomach, Adenocarcinoma, Not Otherwise Specified (NOS)	T2b	N0	MX	Stage IB	G2
TCGA-HF-7132	C2	Not Available	MALE	Stomach, Intestinal Adenocarcinoma, Mucinous Type	T2b	N1	M0	Stage II	G2
TCGA-HF-7133	C2	Not Available	FEMALE	Stomach, Intestinal Adenocarcinoma, Mucinous Type	T2b	N3	M0	Stage IV	G2
TCGA-HF-7134	C2	Not Available	MALE	Stomach, Intestinal Adenocarcinoma, Not Otherwise Specified (NOS)	T1	N0	M0	Stage IA	G2
TCGA-HF-A5NB	C2	75	FEMALE	Stomach, Intestinal Adenocarcinoma, Mucinous Type	T4a	N3a	M0	Stage IIIC	G3
TCGA-HJ-7597	C1	71	FEMALE	Stomach Adenocarcinoma, Signet Ring Type	T2b	N0	MX	Stage IB	G3
TCGA-HU-8238	C1	56	MALE	Stomach, Intestinal Adenocarcinoma, Tubular Type	T3		M0		G2
TCGA-HU-8244	C2	77	FEMALE	Stomach, Intestinal Adenocarcinoma, Tubular Type	T1a	N0	M0	Stage IA	G1
TCGA-HU-8249	C2	76	MALE	Stomach, Intestinal Adenocarcinoma, Tubular Type	T3	N2	M0	Stage IIIA	G2
TCGA-HU-8602	C3	58	FEMALE	Stomach, Adenocarcinoma, Diffuse Type	T4a	N0	M0	Stage IIB	G3
TCGA-HU-8604	C3	82	FEMALE	Stomach, Intestinal Adenocarcinoma, Tubular Type	T3	N0	M0	Stage IIA	G2
TCGA-HU-8608	C2	70	MALE	Stomach, Adenocarcinoma, Diffuse Type	T4a	N2	M0	Stage IIIB	G3
TCGA-HU-8610	C1	75	MALE	Stomach, Intestinal Adenocarcinoma, Tubular Type	T1b	N0	M0	Stage IA	G2
TCGA-HU-A4G2	C2	45	MALE	Stomach, Adenocarcinoma, Diffuse Type	T3	N1	M0	Stage IIB	G3
TCGA-HU-A4G3	C1	54	MALE	Stomach, Intestinal Adenocarcinoma, Tubular Type	T2	N2	M0	Stage IIB	G2
TCGA-HU-A4G8	C2	71	FEMALE	Stomach, Adenocarcinoma, Diffuse Type	T3	N1	M0	Stage IIB	G3
TCGA-HU-A4G9	C2	67	FEMALE	Stomach, Intestinal Adenocarcinoma, Tubular Type	T1a	N0	M0	Stage IA	G2
TCGA-HU-A4GC	C2	74	MALE	Stomach, Adenocarcinoma, Diffuse Type	T4a	N2	M0	Stage IIIB	G3
TCGA-HU-A4GD	C2	56	MALE	Stomach, Intestinal Adenocarcinoma, Tubular Type	T3	N1	M0	Stage IIB	G3
TCGA-HU-A4GF	C2	69	MALE	Stomach, Intestinal Adenocarcinoma, Tubular Type	T3	N0	M0	Stage IIA	G2
TCGA-HU-A4GH	C2	75	MALE	Stomach, Intestinal Adenocarcinoma, Tubular Type	T1b	N0	M0	Stage IA	G2
TCGA-HU-A4GJ	C2	60	FEMALE	Stomach, Adenocarcinoma, Diffuse Type	T4	N3a	M0	Stage IIIC	G3
TCGA-HU-A4GP	C2	62	FEMALE	Stomach, Adenocarcinoma, Diffuse Type	T2	N1	M0	Stage IIA	G2
TCGA-HU-A4GQ	C3	71	MALE	Stomach, Intestinal Adenocarcinoma, Tubular Type	T4b	N2	M0	Stage IIIC	G2
TCGA-HU-A4GT	C2	71	FEMALE	Stomach, Intestinal Adenocarcinoma, Tubular Type	T3	N0	M0	Stage IIA	G3
TCGA-HU-A4GU	C2	73	MALE	Stomach, Adenocarcinoma, Diffuse Type	T3	N1	M0	Stage IIB	G3
TCGA-HU-A4GX	C2	70	FEMALE	Stomach, Adenocarcinoma, Diffuse Type	T4b	N2	M0	Stage IIIC	G3
TCGA-HU-A4GY	C1	76	FEMALE	Stomach, Adenocarcinoma, Diffuse Type	T4	N1	M0	Stage IIIA	G3
TCGA-HU-A4H0	C2	72	MALE	Stomach, Adenocarcinoma, Diffuse Type	T4a	N3b	M0	Stage IIIC	G3
TCGA-HU-A4H2	C2	58	FEMALE	Stomach, Intestinal Adenocarcinoma, Tubular Type	T3	N3b	M0	Stage IIIB	G2
TCGA-HU-A4H3	C3	56	FEMALE	Stomach, Adenocarcinoma, Diffuse Type	T4a	N3b	M0	Stage IIIC	G3
TCGA-HU-A4H4	C2	53	FEMALE	Stomach, Intestinal Adenocarcinoma, Tubular Type	T2	N2	M0	Stage IIB	G3
TCGA-HU-A4H5	C2	71	MALE	Stomach, Intestinal Adenocarcinoma, Papillary Type	T2	N0	M0	Stage IB	GX
TCGA-HU-A4H6	C1	72	FEMALE	Stomach, Intestinal Adenocarcinoma, Tubular Type	T3	N2	M0	Stage IIIA	G2
TCGA-HU-A4H8	C2	77	MALE	Stomach, Intestinal Adenocarcinoma, Tubular Type	T1b	N1	M0	Stage IB	G2
TCGA-HU-A4HB	C1	68	MALE	Stomach, Adenocarcinoma, Diffuse Type	T2	N2	M0	Stage IIB	G3
TCGA-HU-A4HD	C2	73	MALE	Stomach, Intestinal Adenocarcinoma, Tubular Type	T3	N2	M0	Stage IIIA	G2
TCGA-IN-7806	C2	50	MALE	Stomach, Adenocarcinoma, Diffuse Type	T3	N1	M0	Stage IIB	G3
TCGA-IN-7808	C1	59	MALE	Stomach, Adenocarcinoma, Diffuse Type	T3	N3	M1		G3
TCGA-IN-8462	C1	80	MALE	Stomach, Adenocarcinoma, Not Otherwise Specified (NOS)	T2	N1	M0	Stage IIB	G2
TCGA-IN-8663	C3	68	MALE	Stomach, Adenocarcinoma, Not Otherwise Specified (NOS)	T2	N2	M0	Stage IIB	G3
TCGA-IN-A6RI	C2	45	MALE	Stomach, Adenocarcinoma, Not Otherwise Specified (NOS)	T1b	N0	M0	Stage I	G2
TCGA-IN-A6RJ	C1	64	MALE	Stomach, Adenocarcinoma, Not Otherwise Specified (NOS)	T1b	N0	M0	Stage IA	G3
TCGA-IN-A6RL	C1	84	MALE	Stomach, Adenocarcinoma, Not Otherwise Specified (NOS)	T2	N1	M0		G2
TCGA-IN-A6RN	C1	72	FEMALE	Stomach, Adenocarcinoma, Not Otherwise Specified (NOS)	T1b	N2	M0	Stage IIA	G2
TCGA-IN-A6RO	C2	70	MALE	Stomach, Adenocarcinoma, Not Otherwise Specified (NOS)	T1b	N0	M0	Stage IA	G2
TCGA-IN-A6RR	C1	84	MALE	Stomach, Adenocarcinoma, Not Otherwise Specified (NOS)	T3	N1	M0		G3
TCGA-IN-A6RS	C2	76	MALE	Stomach, Adenocarcinoma, Not Otherwise Specified (NOS)	T1b	N0	M0	Stage IA	G2
TCGA-IN-A7NR	C1	64	FEMALE	Stomach, Adenocarcinoma, Not Otherwise Specified (NOS)	T3	N3	M1	Stage IV	G3
TCGA-IN-A7NT	C3	73	FEMALE	Stomach, Adenocarcinoma, Not Otherwise Specified (NOS)	T3	N1	M0	Stage IIB	G3
TCGA-IN-A7NU	C1	69	MALE	Stomach, Adenocarcinoma, Not Otherwise Specified (NOS)	T3	N3	M0	Stage IIIB	G3
TCGA-IN-AB1V	C1	63	MALE	Stomach, Adenocarcinoma, Not Otherwise Specified (NOS)	T1b	N0	M0	Stage IA	G2
TCGA-IN-AB1X	C2	78	FEMALE	Stomach, Adenocarcinoma, Not Otherwise Specified (NOS)	T3	N0	M0	Stage IIA	G3
TCGA-IP-7968	C2	74	MALE	Stomach, Adenocarcinoma, Not Otherwise Specified (NOS)	T3	N2	MX	Stage IIIB	G2
TCGA-KB-A6F7	C2	54	FEMALE	Stomach, Intestinal Adenocarcinoma, Not Otherwise Specified (NOS)	T1	N1	M0	Stage IB	G3
TCGA-KB-A93G	C1	68	MALE	Stomach Adenocarcinoma, Signet Ring Type	T2	N0	M0	Stage IB	G1
TCGA-KB-A93H	C2	79	FEMALE	Stomach, Intestinal Adenocarcinoma, Tubular Type	T3	N1	M0	Stage IIB	G1
TCGA-KB-A93J	C2	78	MALE	Stomach, Adenocarcinoma, Diffuse Type	T2b	N1	M0	Stage II	G3
TCGA-MX-A5UG	C1	78	MALE	Stomach, Adenocarcinoma, Diffuse Type	T3	N1	M0	Stage IIIA	G3
TCGA-MX-A5UJ	C3	86	FEMALE	Stomach, Intestinal Adenocarcinoma, Tubular Type	T3	N2	M0	Stage IIIA	G3
TCGA-MX-A663	C1	66	MALE	Stomach, Adenocarcinoma, Not Otherwise Specified (NOS)	T3	N0	M0	Stage IIA	G3
TCGA-MX-A666	C2	61	MALE	Stomach, Adenocarcinoma, Not Otherwise Specified (NOS)	T2	NX	MX	Stage IIA	G2
TCGA-R5-A7O7	C1	51	MALE	Stomach, Intestinal Adenocarcinoma, Tubular Type	T3	N1	M1	Stage IV	G2
TCGA-R5-A7ZE	C2	66	FEMALE	Stomach, Intestinal Adenocarcinoma, Tubular Type	T3	N2	M0	Stage IIIA	G2
TCGA-R5-A7ZF	C2	65	FEMALE	Stomach, Intestinal Adenocarcinoma, Tubular Type	T4a	N1	M1	Stage IV	G2
TCGA-R5-A7ZI	C2	44	FEMALE	Stomach, Adenocarcinoma, Diffuse Type	T4	N1	M1	Stage IV	G3
TCGA-R5-A7ZR	C2	70	FEMALE	Stomach, Intestinal Adenocarcinoma, Tubular Type	T3	NX	M0	Stage III	G2
TCGA-R5-A805	C1	71	MALE	Stomach, Intestinal Adenocarcinoma, Not Otherwise Specified (NOS)	T3	N2	M0	Stage IIIB	G3
TCGA-RD-A7BS	C1	46	MALE	Stomach, Adenocarcinoma, Diffuse Type	T3	N1	M0	Stage IIIA	G3
TCGA-RD-A7BT	C2	66	MALE	Stomach, Intestinal Adenocarcinoma, Not Otherwise Specified (NOS)	T3	N3	M0	Stage IV	G3
TCGA-RD-A7BW	C1	68	FEMALE	Stomach, Adenocarcinoma, Diffuse Type	T2	N0	M0	Stage IB	G3
TCGA-RD-A7C1	C2	82	MALE	Stomach, Adenocarcinoma, Diffuse Type	T2	N0	M0	Stage IB	G3
TCGA-RD-A8MV	C1	56	MALE	Stomach, Intestinal Adenocarcinoma, Not Otherwise Specified (NOS)	T3	N2	M0	Stage IIIB	G3
TCGA-RD-A8MW	C1	72	MALE	Stomach, Intestinal Adenocarcinoma, Not Otherwise Specified (NOS)	T3	N2	M0	Stage IIIB	G3
TCGA-RD-A8N0	C1	53	FEMALE	Stomach, Adenocarcinoma, Diffuse Type	T3	N2	M0	Stage IIIB	G3
TCGA-RD-A8N1	C1	70	MALE	Stomach, Adenocarcinoma, Diffuse Type	T3	N2	M0	Stage IIIB	G3
TCGA-RD-A8N2	C1	59	FEMALE	Stomach, Adenocarcinoma, Diffuse Type	T2	N0	M0	Stage IB	G3
TCGA-RD-A8N4	C1	58	FEMALE	Stomach, Adenocarcinoma, Diffuse Type	T3	N1	M0	Stage IIIA	G3
TCGA-RD-A8N5	C1	78	MALE	Stomach, Intestinal Adenocarcinoma, Mucinous Type	T3	N1	M0	Stage IIIA	G2
TCGA-RD-A8N6	C2	78	FEMALE	Stomach, Intestinal Adenocarcinoma, Not Otherwise Specified (NOS)	T2	N2	M0	Stage IIIA	G3
TCGA-RD-A8N9	C1	63	FEMALE	Stomach, Adenocarcinoma, Diffuse Type	T2	N1	M0	Stage II	G3
TCGA-RD-A8NB	C2	80	FEMALE	Stomach, Adenocarcinoma, Diffuse Type	T3	N1	M0	Stage IIIA	G3
TCGA-SW-A7EA	C3	61	FEMALE	Stomach, Adenocarcinoma, Diffuse Type	T2	N0	M0	Stage IB	GX
TCGA-SW-A7EB	C1	45	MALE	Stomach, Intestinal Adenocarcinoma, Mucinous Type	T3	N2	M0	Stage IIIA	G2
TCGA-VQ-A8DT	C2	43	MALE	Stomach, Intestinal Adenocarcinoma, Not Otherwise Specified (NOS)	T3	N3a	M0	Stage IIIB	G3
TCGA-VQ-A8DU	C2	63	MALE	Stomach, Intestinal Adenocarcinoma, Tubular Type	T3	N2	M0	Stage IIIA	G2
TCGA-VQ-A8DV	C2	48	MALE	Stomach, Intestinal Adenocarcinoma, Not Otherwise Specified (NOS)	T2	N0	M0	Stage IB	G2
TCGA-VQ-A8DZ	C2	70	MALE	Stomach Adenocarcinoma, Signet Ring Type	T4	N3	M1	Stage IV	G3
TCGA-VQ-A8E0	C2	68	MALE	Stomach, Intestinal Adenocarcinoma, Not Otherwise Specified (NOS)	T3	N2	M0	Stage IIIA	G3
TCGA-VQ-A8E2	C2	57	MALE	Stomach, Intestinal Adenocarcinoma, Tubular Type	T3	N2	M0	Stage IIIB	G2
TCGA-VQ-A8E3	C2	79	MALE	Stomach, Intestinal Adenocarcinoma, Not Otherwise Specified (NOS)	T3	N0	M0	Stage IIA	G3
TCGA-VQ-A8E7	C2	59	MALE	Stomach, Intestinal Adenocarcinoma, Tubular Type	T3	N1	M1	Stage IV	G2
TCGA-VQ-A8P2	C2	68	MALE	Stomach, Intestinal Adenocarcinoma, Mucinous Type	T4a	N1	M0	Stage IIIA	G2
TCGA-VQ-A8P3	C3	72	MALE	Stomach, Intestinal Adenocarcinoma, Tubular Type	T4	N1	M0	Stage IIIA	G2
TCGA-VQ-A8P5	C2	67	MALE	Stomach, Intestinal Adenocarcinoma, Not Otherwise Specified (NOS)	T3	N0	M0	Stage IIA	G3
TCGA-VQ-A8P8	C1	72	FEMALE	Stomach, Intestinal Adenocarcinoma, Not Otherwise Specified (NOS)	T4a	N0	M0	Stage IIB	G2
TCGA-VQ-A8PB	C3	65	FEMALE	Stomach, Intestinal Adenocarcinoma, Papillary Type	T3	N0	M0	Stage II	G2
TCGA-VQ-A8PC	C1	65	MALE	Stomach Adenocarcinoma, Signet Ring Type	T3	N1	M0	Stage IIIA	G3
TCGA-VQ-A8PD	C1	69	MALE	Stomach, Adenocarcinoma, Not Otherwise Specified (NOS)	T4a	N3	M0	Stage IIIC	G2
TCGA-VQ-A8PE	C2	78	MALE	Stomach, Intestinal Adenocarcinoma, Tubular Type	T3	N3a	M0	Stage IIIB	G3
TCGA-VQ-A8PF	C2	76	MALE	Stomach, Intestinal Adenocarcinoma, Tubular Type	T3	N3b	M0	Stage IIIB	G3
TCGA-VQ-A8PH	C2	62	MALE	Stomach, Intestinal Adenocarcinoma, Tubular Type	T3	N3	M0	Stage IIIB	G2
TCGA-VQ-A8PJ	C2	53	MALE	Stomach, Intestinal Adenocarcinoma, Tubular Type	T4	N2	M1	Stage IV	GX
TCGA-VQ-A8PK	C3	58	MALE	Stomach, Intestinal Adenocarcinoma, Not Otherwise Specified (NOS)	T3	N3a	M0	Stage IIIB	G2
TCGA-VQ-A8PM	C1	56	MALE	Stomach Adenocarcinoma, Signet Ring Type	T4	N3	M0	Stage IV	G3
TCGA-VQ-A8PO	C3	74	MALE	Stomach Adenocarcinoma, Signet Ring Type	T4a	N0	M0	Stage IIB	G3
TCGA-VQ-A8PP	C3	76	MALE	Stomach, Intestinal Adenocarcinoma, Tubular Type	T4	N1	M0	Stage IV	G2
TCGA-VQ-A8PQ	C1	50	FEMALE	Stomach, Intestinal Adenocarcinoma, Tubular Type	T4	N1	M1	Stage IV	G2
TCGA-VQ-A8PU	C2	72	FEMALE	Stomach, Intestinal Adenocarcinoma, Tubular Type	T4a	N1	M0	Stage IIIA	G3
TCGA-VQ-A8PX	C2	51	MALE	Stomach, Intestinal Adenocarcinoma, Not Otherwise Specified (NOS)	T1	N0	M0	Stage IA	G2
TCGA-VQ-A91A	C3	67	MALE	Stomach, Intestinal Adenocarcinoma, Mucinous Type	T3	N3a	M0	Stage IIIB	G1
TCGA-VQ-A91D	C3	70	MALE	Stomach, Intestinal Adenocarcinoma, Not Otherwise Specified (NOS)	T4b	N2	M0	Stage IIIC	G2
TCGA-VQ-A91E	C2	67	FEMALE	Stomach, Intestinal Adenocarcinoma, Tubular Type	T4b	N0	M0	Stage IIIB	G3
TCGA-VQ-A91K	C3	69	MALE	Stomach, Intestinal Adenocarcinoma, Not Otherwise Specified (NOS)	T3	N1	M0	Stage IIIA	G2
TCGA-VQ-A91N	C2	59	FEMALE	Stomach, Intestinal Adenocarcinoma, Tubular Type	T4	N3	M0	Stage IV	G2
TCGA-VQ-A91Q	C1	61	MALE	Stomach, Intestinal Adenocarcinoma, Tubular Type	T3	N3	M0	Stage IV	G3
TCGA-VQ-A91S	C2	63	MALE	Stomach, Intestinal Adenocarcinoma, Tubular Type	T4b	N1	M0	Stage IIIB	GX
TCGA-VQ-A91U	C2	78	MALE	Stomach, Intestinal Adenocarcinoma, Not Otherwise Specified (NOS)	T3	N1	M0	Stage IIIA	G2
TCGA-VQ-A91V	C2	58	MALE	Stomach, Intestinal Adenocarcinoma, Tubular Type	T3	N2	M0	Stage IIIA	G2
TCGA-VQ-A91X	C2	74	MALE	Stomach, Intestinal Adenocarcinoma, Not Otherwise Specified (NOS)	T3	N2	M0	Stage IIIB	G3
TCGA-VQ-A91Y	C1	67	MALE	Stomach, Intestinal Adenocarcinoma, Tubular Type	T4a	N3b	M0	Stage IIIC	G3
TCGA-VQ-A91Z	C2	67	FEMALE	Stomach, Intestinal Adenocarcinoma, Tubular Type	T3	N1	M0	Stage IIIA	G2
TCGA-VQ-A922	C2	70	MALE	Stomach, Intestinal Adenocarcinoma, Tubular Type	T4	N1	M0	Stage IV	G2
TCGA-VQ-A923	C2	90	MALE	Stomach, Intestinal Adenocarcinoma, Tubular Type	T3	N1	M0	Stage IIIA	G3
TCGA-VQ-A924	C2	69	MALE	Stomach, Intestinal Adenocarcinoma, Tubular Type	T3	N0	M0	Stage II	G2
TCGA-VQ-A925	C2	66	MALE	Stomach, Intestinal Adenocarcinoma, Tubular Type	T3	N2	M0	Stage IIIA	G2
TCGA-VQ-A927	C1	81	MALE	Stomach, Adenocarcinoma, Diffuse Type	T3	N3	M0	Stage IIIB	G1
TCGA-VQ-A928	C3	49	MALE	Stomach, Intestinal Adenocarcinoma, Papillary Type	T3	N3	M0	Stage IV	G2
TCGA-VQ-A92D	C3	67	MALE	Stomach, Intestinal Adenocarcinoma, Tubular Type	T2b	N0	M0	Stage IB	G2
TCGA-VQ-A94O	C2	74	MALE	Stomach, Intestinal Adenocarcinoma, Not Otherwise Specified (NOS)	T4a	N3	M0	Stage IIIC	G2
TCGA-VQ-A94P	C1	57	MALE	Stomach Adenocarcinoma, Signet Ring Type	T4	NX	MX		GX
TCGA-VQ-A94R	C2	63	MALE	Stomach, Intestinal Adenocarcinoma, Not Otherwise Specified (NOS)	T4a	N2	M0		G2
TCGA-VQ-A94T	C2	73	MALE	Stomach, Adenocarcinoma, Diffuse Type	T3	N2	M0	Stage IIIB	G3
TCGA-VQ-A94U	C2	70	MALE	Stomach Adenocarcinoma, Signet Ring Type	T4a	N0	M0	Stage IIB	G3
TCGA-VQ-AA64	C3	68	MALE	Stomach, Intestinal Adenocarcinoma, Not Otherwise Specified (NOS)	T3	N2	M0	Stage IIIB	G2
TCGA-VQ-AA68	C2	52	FEMALE	Stomach, Intestinal Adenocarcinoma, Tubular Type	T4a	N3	M0	Stage IIIC	G2
TCGA-VQ-AA69	C2	35	MALE	Stomach, Intestinal Adenocarcinoma, Not Otherwise Specified (NOS)	T3	N2	M0	Stage IIIA	G2
TCGA-VQ-AA6A	C2	56	MALE	Stomach, Intestinal Adenocarcinoma, Not Otherwise Specified (NOS)	T4	N3a	M0	Stage IIIC	G2
TCGA-VQ-AA6D	C2	52	FEMALE	Stomach, Intestinal Adenocarcinoma, Tubular Type	T4a	N1	M0	Stage IIIA	G2
TCGA-VQ-AA6F	C1	57	MALE	Stomach, Intestinal Adenocarcinoma, Not Otherwise Specified (NOS)	T3	N1	M0	Stage IIB	G2
TCGA-VQ-AA6G	C1	68	MALE	Stomach, Intestinal Adenocarcinoma, Not Otherwise Specified (NOS)	T3	N0	M0	Stage IIA	G2
TCGA-VQ-AA6J	C2	75	MALE	Stomach, Intestinal Adenocarcinoma, Not Otherwise Specified (NOS)	T4a	N2	M0	Stage IIIB	G3
TCGA-VQ-AA6K	C2	59	MALE	Stomach Adenocarcinoma, Signet Ring Type	T4a	N3a	M0	Stage IIIC	G3
TCGA-ZA-A8F6	C1	71	MALE	Stomach, Intestinal Adenocarcinoma, Not Otherwise Specified (NOS)	T2	N0	MX	Stage IB	G2
TCGA-ZQ-A9CR	C1	79	FEMALE	Stomach, Intestinal Adenocarcinoma, Tubular Type	T4a	N3	MX	Stage IIIC	G3

## Sheet: Supplementary Table 2
Supplementary Table2: Clinical information of the eight single-cell sequencing patients included in the study
Patient ID	Age	Gender	Location	Stage*	Laurens	IM Status	MMR	EBV	TCGA	Primary Tumor
NGCII521	62	M	Antrum	II	Intestinal	IM only	Intact	Negative	GS	Y
NGCII513	74	M	Antrum	III	Intestinal	Moderately extensive IM	Loss of PMS2	Negative	MSI	Y
NGCII512	86	F	Antrum	III	Intestinal	IM with HGD	Intact	Negative	CIN	Y
NGCII520	83	M	Distal	III	Diffuse	IM with chronic gastritis	Intact	Negative	GS	Y
NGCII514	67	F	Body-Antrum	III	Diffuse	N.A	Intact	Negative	GS	Y
NGCII518	74	M	Antrum	II	Mixed intestinal and diffuse	IM only	Loss MLH1/PMS2	Negative	MSI	Y
NGCII525	73	M	Antrum	II	Mixed intestinal and diffuse	IM with chronic gastritis	Intact	Negative	CIN	Y
NGCII527	69	M	N.A	IV	Metastatic	N.A	Intact	Negative	CIN	Y
NGCII538	56	F	Antrum	IV	Metastatic	N.A	N.A.	N.A	GS	Y
NGCII539	65	F	Antrum	I	Intestinal	IM with chronic gastritis & LGD	Intact	Negative	GS	Y
NGCII529	84	F	Antrum	I	Intestinal	IM with chronic gastritis	Loss of MLH1/PMS2	Negative	MSI	Y
NGCII511	68	M	Antrum	II	Intestinal	N.A	Loss of MLH1/PMS2	Negative	MSI	Y
NGCII498	68	F	Antrum	II	Intestinal	IM with chronic gastritis	Intact	Negative	GS	Y
NGCII522	64	M	Body-Antrum	II	Intestinal	Chronic gastritis with IM	Intact	Negative	GS	Y
NGCII499	88	M	Pylorus	III	Intestinal	IM with chronic gastritis & LGD	loss of MLH1/PMS2	Negative	MSI	Y
NGCII502	36	M	Cardia	III	Intestinal	No IM, Chronic gastritis & HGD	Intact	Negative	CIN	Y
NGCII509	65	M	Cardia	III	Intestinal	Chronic gastritis only	Intact	Negative	CIN	Y
NGCII540	80	M	Antrum	III	Intestinal	IM with chronic gastritis	Loss of MLH1/PMS2	Negative	MSI	Y
NGCII541	82	M	Antrum	III	Intestinal	N.A	Intact	Negative	CIN	Y
NGCII543	73	F	Antrum	III	Intestinal	IM with chronic gastritis	Intact	Negative	CIN	Y
NGCII510	66	F	Antrum	I	Diffuse	Chronic gastritis only	Loss of PMS2	Negative	MSI	Y
NGCII519	83	M	N.A	III	Diffuse	IM with chronic gastritis	Intact	Negative	CIN	Y
NGCII531	70	F	Proximal	III	Diffuse	N.A	Intact	Negative	GS	Y
NGCII545	60	M	Antrum	III	Diffuse	N.A	Intact	Negative	GS	Y
NGCII533	55	M	Antrum	III	Mixed intestinal and diffuse	Chronic gastritis only	Intact	Negative	CIN	Y
NGCII524	71	M	N.A	IV	N.A	N.A	Intact	Negative	CIN	Y

## Sheet: Supplementary Table 3
Supplementary Table3: Predicted single-cell sample subtypes
Patient ID	Sample number	cluster
NGCII518	2	C2
NGCII519	3	C3
NGCII520	5	C2
NGCII521	7	C2
NGCII524	8	C1
NGCII525	10	C2
NGCII527	12	C1
NGCII529	13	C1
NGCII502	14	C1
NGCII511	15	C2
NGCII499	16	C3
NGCII509	17	C1
NGCII498	18	C1
NGCII513	22	C1
NGCII514	24	C1
NGCII512	26	C1
NGCII510	27	C2
NGCII531	28	C1
NGCII522	29	C2
NGCII533	30	C1
NGCII539	32	C2
NGCII540	33	C2
NGCII541	34	C2
NGCII538	36	C2
NGCII543	39	C1
NGCII545	40	C1

## Sheet: Supplementary Table 4
Supplementary Table 4: Marker genes for 5 types of cell classification annotation
Epithelial cell	CDH1,MUC5AC,TFF1,MUC6,TFF2,LIPF,PGA3,REG4,TFF3
B cell and Plasma cell	CD79A,MS4A1,TNFRSF17
T cell	CD2,CD3D,CD3E,CD8A
Stromal cell	PLVAP,ENG,VWF,COL1A2,DCN,LUM,RGS5,NOTCH3,STF2,ACTA2
Myeloid cell	CAP3,KIT,TPSAB1,CD14,CD68,CSF1R,CD163,LILRA4,FCER1A,PLD4

## Sheet: Supplementary Table 5
Supplementary Table 5: Marker genes for stromal cell classification annotation
Pericytes	RGS5,NOTCH3
Inflammatory cancer-associated fibroblasts	IL6,PDGFRA,CXCL12,CFD,DPT,LMNA,AGTR1,HAS1,CXCL1,CXCL2,CCL2,IL8
Myo-cancer associated fibroblasts	ACTA2,TAGLN,MMP11,MYL9,HOPX,POSTN,TPM2,FAP
Endothelial cell	PLVAP,PECAM1,VWF,ENG

## Sheet: Supplementary Table 6
Supplementary Table 6: Marker genes for T cell classification annotation
CD8 T cell	KLRD1(-),CD8A,GZMH,GZMM,NKG7,GZMK
NK T cell	KLRD1(+),CD8A,GZMH,GZMM,NKG7,GZMK
CD4 T cell	CCR7,STAT4,IL7R
regulatory T cell	IL2RA,STAT3,FOXP3,ICOS
proliferative T cell	LT6,CCNB2,DLGAP5

## Sheet: Supplementary Table 7.1
Supplementary Table 7.1: Drugs predicted in subtype C1 by the CMap database
Score	Type	ID	Name	Description
100	cp	BRD-K59597909	phenothiazine	Dopamine receptor antagonist
100	cp	BRD-K73319509	PF-04217903	c-Met inhibitor
100	cp	BRD-K08703257	3-amino-benzamide	PARP inhibitor
99.93	cp	BRD-K53665955	MK-5108	Aurora kinase inhibitor
99.93	cp	BRD-K95402279	geranylgeraniol	Farnesyltransferase inhibitor
99.93	cp	BRD-K33572481	taurodeoxycholic-acid	Bile acid
99.93	cp	BRD-K43164539	cholic-acid	Bile acid
99.93	cp	BRD-K61341215	vecuronium	Acetylcholine receptor antagonist
99.93	cp	BRD-K84085265	CG-930	JNK inhibitor
99.93	cp	BRD-K01638814	rilmenidine	Adrenergic receptor agonist
99.93	cp	BRD-A01145011	zebularine	DNA methyltransferase inhibitor
99.93	cp	BRD-K61314889	IWR-1-ENDO	PARP inhibitor
99.93	cp	BRD-U94846492	quinine	Hemozoin biocrystallization inhibitor
99.93	cp	BRD-A73680854	PT-630	Dipeptidyl peptidase inhibitor
99.93	cp	BRD-K49456190	prima-1-met	thioredoxin inhibitor
99.93	cp	BRD-K36324071	NF-449	Purinergic receptor antagonist
99.93	cp	BRD-A04352665	maraviroc	CC chemokine receptor antagonist
99.93	cp	BRD-K64451768	GANT-58	GLI antagonist
99.93	cp	BRD-K40892394	AR-C133057XX	Nitric oxide synthase inhibitor
99.93	cp	BRD-K48923948	BMS-641988	Androgen receptor antagonist
99.93	cp	BRD-K01192156	tyrphostin-AG-112	Protein tyrosine kinase inhibitor
99.93	cp	BRD-A20131130	2',5'-dideoxyadenosine	Adenylyl cyclase inhibitor
99.93	cp	BRD-K14696368	9-methyl-5H-6-thia-4,5-diaza-chrysene-6,6-dioxide	NFkB pathway inhibitor
99.93	cp	BRD-K99696746	fatostatin	SREBP inhibitor
99.93	cp	BRD-K93095519	SJ-172550	MDM inhibitor
99.93	cp	BRD-K41260949	valproic-acid	HDAC inhibitor
99.93	cp	BRD-K45988865	tetramethylsilane	Internal standard for NMR spectroscopy
99.93	cp	BRD-K04010869	prostaglandin-a1	HSP inducer
99.93	cp	BRD-A99177642	deltaline	Acetylcholine receptor antagonist
99.93	cp	BRD-K41996876	tyrphostin-1	EGFR inhibitor
99.93	cp	BRD-K83963101	MLN-8054	Aurora kinase inhibitor
99.93	cp	BRD-K46056750	AZD-7762	CHK inhibitor
99.93	cp	BRD-A36267905	buphenine	Adrenergic receptor agonist
99.93	cp	BRD-K14888893	minoxidil	KATP activator
99.93	cp	BRD-K80527266	triacsin-c	Adrenergic receptor antagonist
99.93	cp	BRD-K16554956	PTB1	AMPK activator
99.93	cp	BRD-A67373739	AICA-ribonucleotide	AMPK activator
99.93	cp	BRD-K82746043	navitoclax	BCL inhibitor
99.93	cp	BRD-K95609758	BMS-191011	Potassium channel activator
99.93	cp	BRD-K93176058	AC-55649	Retinoid receptor agonist
99.93	cp	BRD-K32536677	AGK-2	SIRT inhibitor
99.89	cp	BRD-K63195589	tipifarnib	Farnesyltransferase inhibitor
99.89	cp	BRD-K69690935	curcumin	Cyclooxygenase inhibitor
99.89	cp	BRD-K14329163	BAY-K8644	Calcium channel activator
99.89	cp	BRD-K61737877	VEGF-receptor-2-kinase-inhibitor-IV	VEGFR inhibitor
99.89	cp	BRD-A04706586	bucladesine	Adenosine receptor agonist
99.89	cp	BRD-K26657438	imiquimod	TLR agonist
99.89	cp	BRD-K00317371	RITA	MDM inhibitor
99.86	cp	BRD-K00184207	GR-206	Aryl hydrocarbon receptor ligand
99.86	cp	BRD-K89162000	tandutinib	FLT3 inhibitor
99.86	cp	BRD-K09859624	methantheline	Acetylcholine receptor antagonist
99.86	cp	BRD-K59369769	tozasertib	Aurora kinase inhibitor
99.86	cp	BRD-K54256913	MK-1775	WEE1 kinase inhibitor
99.82	cp	BRD-K32710582	EI-247	IGF-1 inhibitor
99.82	cp	BRD-A76279427	myriocin	Serine palmitoyltransferase inhibitor
99.82	cp	BRD-A13084692	troglitazone	Insulin sensitizer
99.82	cp	BRD-A29437505	RWJ-21757	TLR agonist
99.82	cp	BRD-K38323065	phenacetin	Cyclooxygenase inhibitor
99.82	cp	BRD-U88459701	atorvastatin	HMGCR inhibitor
99.79	cp	BRD-A17411484	carprofen	Cyclooxygenase inhibitor
99.79	cp	BRD-A09533288	verapamil	Calcium channel blocker
99.75	cp	BRD-K17349619	HLI-373	MDM inhibitor
99.75	cp	BRD-K75532464	FTI-276	Farnesyltransferase inhibitor
99.75	cp	BRD-K62353524	DY-131	Estrogen receptor agonist
99.75	cp	BRD-A68631409	evodiamine	ATPase inhibitor
99.72	cp	BRD-A80574334	oxalomalic-acid	Isocitrate dehydrogenase inhibitor
99.72	cp	BRD-K49671696	ketanserin	Serotonin receptor antagonist
99.72	cp	BRD-K12762134	XAV-939	Tankyrase inhibitor
99.68	cp	BRD-K75181824	acetyl-geranygeranyl-cysteine	Inhibitor of methyl esterification of geranylgeranylated proteins
99.68	cp	BRD-K18135438	chenodeoxycholic-acid	11-beta-HSD1 inhibitor
99.68	cp	BRD-K63265447	docetaxel	Tubulin inhibitor
99.68	cp	BRD-K80672993	M2-PK-activator	-666
99.68	cp	BRD-A50684349	fenoldopam	Dopamine receptor agonist
99.68	cp	BRD-A33447119	oxfendazole	Anthelmintic
99.68	cp	BRD-K35723520	darinaparsin	Apoptosis stimulant
99.65	cp	BRD-K48935217	epothilone	Microtubule inhibitor
99.65	cp	BRD-K29668683	BD-1063	Sigma receptor antagonist
99.65	cp	BRD-A84189516	baccatin-III	Paclitaxel precursor
99.65	cp	BRD-K52219182	BRD-K52219182	Phosphodiesterase inhibitor
99.65	cp	BRD-K06080977	eicosatetraynoic-acid	Cyclooxygenase inhibitor
99.65	cp	BRD-K74236984	UNC-0321	Histone lysine methyltransferase inhibitor
99.64	cp	BRD-K76872913	benzanthrone	Aromatic hydrocarbon derivative
99.61	cp	BRD-K50720187	flupirtine	Glutamate receptor antagonist
99.61	cp	BRD-K41170226	deoxycholic-acid	G protein-coupled receptor agonist
99.61	cp	BRD-A72703248	SKF-96365	Calcium channel blocker
99.61	cp	BRD-K02407574	parbendazole	Tubulin inhibitor
99.58	cp	BRD-A22256192	terazosin	Adrenergic receptor antagonist
99.58	cp	BRD-K86191271	cytosporone-b	NUR77 receptor agonist
99.58	cp	BRD-K31843556	T-0070907	PPAR receptor antagonist
99.58	cp	BRD-A28746609	paclitaxel	Tubulin inhibitor
99.58	cp	BRD-K62810658	PD-98059	MEK inhibitor
99.54	cp	BRD-K24656285	farnesol	FXR agonist
99.54	cp	BRD-A62182663	YK-4279	Apoptosis stimulant
99.54	cp	BRD-K04046242	equilin	Estrogen receptor agonist
99.4	cp	BRD-K63923597	barasertib	Aurora kinase inhibitor
99.4	cp	BRD-K02950022	BMS-299897	Gamma secretase inhibitor
99.37	cp	BRD-A24543851	nornicotine	Acetylcholine receptor agonist
99.37	cp	BRD-K32107296	temozolomide	DNA alkylating agent
99.37	cp	BRD-A35338386	NECA	Adenosine receptor agonist
99.33	cp	BRD-K07265709	razoxane	Chelating agent
99.33	cp	BRD-K96670504	lonidamine	Glucokinase inhibitor
99.3	cp	BRD-K95309561	dienestrol	Estrogen receptor agonist
99.29	cp	BRD-K93325701	damnacanthal	SRC inhibitor
99.29	cp	BRD-K72034655	peucedanin	Apoptosis stimulant
99.28	cp	BRD-K57546357	prunetin	Breast cancer resistance protein inhibitor
99.26	cp	BRD-K89014967	AS-703026	MEK inhibitor
99.26	cp	BRD-K80738081	resveratrol	Cytochrome P450 inhibitor
99.26	cp	BRD-A85860691	chaetocin	Histone lysine methyltransferase inhibitor
99.25	cp	BRD-K64785675	TG100-115	-666
99.19	cp	BRD-A32161980	carbetocin	Oxytocin receptor agonist
99.16	cp	BRD-A51393488	noscapine	Bradykinin receptor antagonist
99.11	cp	BRD-K28428262	brivanib	FGFR inhibitor
99.08	cp	BRD-K08115555	tyrphostin-AG-1288	TNF production inhibitor
99.08	cp	BRD-K81062487	taurocholic-acid	Bile acid
99.08	cp	BRD-A70449690	forskolin	Adenylyl cyclase activator
99.08	cp	BRD-K49865102	PD-0325901	MEK inhibitor
99.05	cp	BRD-A91699651	chloroquine	Antimalarial
99.02	cp	BRD-A62035778	scopolamine	Acetylcholine receptor antagonist
99.01	cp	BRD-K59773493	benzohydroxamic-acid	Antifungal
98.98	cp	BRD-A30655177	LFM-A13	BTK inhibitor
98.94	cp	BRD-K57926513	tyrphostin-AG-1295	PDGFR receptor inhibitor
98.94	cp	BRD-K89687904	PKCbeta-inhibitor	PKC inhibitor
98.94	cp	BRD-M00539986	formoterol	Adrenergic receptor agonist
98.8	cp	BRD-K86465814	HO-013	PPAR receptor agonist
98.77	cp	BRD-K15402119	huperzine-a	Acetylcholinesterase inhibitor
98.75	cp	BRD-K23913458	coumarin	Vitamin K antagonist
98.72	cp	BRD-A10070317	propranolol	Adrenergic receptor antagonist
98.72	cp	BRD-K46862739	metyrapone	Cytochrome P450 inhibitor
98.7	cp	BRD-K20285085	fostamatinib	SYK inhibitor
98.63	cp	BRD-K61323504	SB-225002	CC chemokine receptor antagonist
98.62	cp	BRD-K05926469	lenalidomide	Antineoplastic
98.6	cp	BRD-A55416093	colforsin	Adenylyl cyclase activator
98.56	cp	BRD-K01779529	fluoropyruvate	Pyruvate dehydrogenase kinase inhibitor
98.56	cp	BRD-A44008656	doxylamine	Histamine receptor antagonist
98.52	cp	BRD-A04756508	norgestimate	Progesterone receptor agonist
98.52	cp	BRD-K31283835	tofacitinib	JAK inhibitor
98.5	cp	BRD-K76205745	losartan	Angiotensin receptor antagonist
98.48	cp	BRD-A09925278	etilefrine	Adrenergic receptor agonist
98.46	cp	BRD-K11540476	EMF-BCA1-64	Caspase inhibitor
98.36	cp	BRD-K56450366	NSC-94258	Antineoplastic
98.34	cp	BRD-K93645900	tadalafil	Phosphodiesterase inhibitor
98.31	cp	BRD-K19416115	sitagliptin	Dipeptidyl peptidase inhibitor
98.3	cp	BRD-U97083655	teicoplanin	Bacterial cell wall synthesis inhibitor
98.28	cp	BRD-K19540840	saracatinib	SRC inhibitor
98.27	cp	BRD-K09764130	mead-ethanolamide	Cannabinoid receptor agonist
98.27	cp	BRD-A07780951	orciprenaline	Adrenergic receptor agonist
98.17	cp	BRD-K62609077	scoulerine	Adrenergic receptor antagonist
98.16	cp	BRD-K43797669	genistein	Tyrosine kinase inhibitor
98.16	cp	BRD-K45330754	diethylstilbestrol	Estrogen receptor agonist
98.14	cp	BRD-A34255068	rolipram	Phosphodiesterase inhibitor
98.13	cp	BRD-K52080565	rilmenidine	Imidazoline receptor agonist
98.1	cp	BRD-K90543092	levonorgestrel	Estrogen receptor agonist
98.1	cp	BRD-A35108200	dexamethasone	Glucocorticoid receptor agonist
98.02	cp	BRD-K49519092	immethridine	Histamine receptor agonist
97.97	cp	BRD-K04430056	7-nitroindazole	nitric oxide synthase inhibitor
97.92	cp	BRD-K79131256	albendazole	Anthelmintic
97.9	cp	BRD-K45446451	JZL-184	Monoacylglucerol lipase inhibitor
97.86	cp	BRD-K70881766	solanine	Acetylcholinesterase inhibitor
97.85	cp	BRD-K61691971	avrainvillamide-analog-1	nucleophosmin inhibitor
97.85	cp	BRD-K77677632	SB-200646	Serotonin receptor antagonist
97.78	cp	BRD-K92726801	hydrastinine	Haemostatic agent
97.71	cp	BRD-A77722753	hydralazine	Vasodilator
97.65	cp	BRD-A67748489	K3644	Kinesin-like spindle protein inhibitor
97.64	cp	BRD-K36395411	SB-206553	Serotonin receptor antagonist
97.61	cp	BRD-A97104540	fenoterol	Adrenergic receptor agonist
97.57	cp	BRD-K40227168	vinburnine	Adrenergic receptor antagonist
97.53	cp	BRD-K36258877	AZ-10417808	Caspase inhibitor
97.41	cp	BRD-K40578143	GR-79236	Adenosine receptor agonist
97.4	cp	BRD-K37130656	rivaroxaban	Coagulation inhibitor
97.39	cp	BRD-K71823332	epothilone-a	Microtubule stabilizing agent
97.36	cp	BRD-K29582115	ziprasidone	Dopamine receptor antagonist
97.33	cp	BRD-U44618005	WH-4023	SRC inhibitor
97.23	cp	BRD-K70511574	sunitinib	PLK inhibitor
97.22	cp	BRD-K94176593	TWS-119	Glycogen synthase kinase inhibitor
97.22	cp	BRD-K55191674	benzylpenicillin	Penicillin binding protein inhibitor
97.15	cp	BRD-A54029483	IRL-2500	Endothelin receptor antagonist
97.15	cp	BRD-K73196317	urapidil	Adrenergic receptor antagonist
97.11	cp	BRD-K39733634	L-161982	Prostanoid receptor antagonist
97.04	cp	BRD-K09907482	PRL-3-inhibitor-I	Tyrosine phosphatase inhibitor
97	cp	BRD-K43880410	pregnenolone	glutamate receptor modulator
97	cp	BRD-K50388907	fenofibrate	PPAR receptor agonist
96.99	cp	BRD-A80213327	NSC-23766	Ras GTPase inhibitor
96.97	cp	BRD-A59174698	ritodrine	Adrenergic receptor agonist
96.93	cp	BRD-K81376179	TCS-359	FLT3 inhibitor
96.88	cp	BRD-K28667196	fillalbin	Increases arterial blood pressure
96.87	cp	BRD-A42167015	carteolol	Adrenergic receptor antagonist
96.86	cp	BRD-K59753853	MDL-29951	Glutamate receptor antagonist
96.8	cp	BRD-K88358234	xaliproden	Serotonin receptor agonist
96.77	cp	BRD-A55369275	CGP-54626	GABA receptor antagonist
96.7	cp	BRD-K33483813	actarit	Interleukin receptor agonist
96.68	cp	BRD-K02283807	GR-32191	Thromboxane receptor antagonist
96.67	cp	BRD-K58772419	AZD-6482	PI3K inhibitor
96.62	cp	BRD-A36707673	hydroxycholesterol	LXR agonist
96.53	cp	BRD-K32164935	tolazamide	ATP channel blocker
96.51	cp	BRD-K83010055	VU-0415374-1	Glutamate receptor modulator
96.49	cp	BRD-A53952395	prilocaine	Local anesthetic
96.48	cp	BRD-K02404261	caffeine	Adenosine receptor antagonist
96.34	cp	BRD-K11853856	PJ-34	PARP inhibitor
96.33	cp	BRD-A84493640	atovaquone	Mitochondrial electron transport inhibitor
96.3	cp	BRD-K23875128	RHO-kinase-inhibitor-III[rockout]	Rho associated kinase inhibitor
96.18	cp	BRD-K79930101	GW-583340	EGFR inhibitor
96.18	cp	BRD-K35687265	ON-01910	PLK inhibitor
96.17	cp	BRD-K07996107	harpagoside	Acetylcholinesterase inhibitor
96.1	cp	BRD-K60690191	MPEP	Glutamate receptor antagonist
96.09	cp	BRD-A14395271	mesoridazine	Dopamine receptor antagonist
96.02	cp	BRD-A41145729	methoprene-acid	Retinoid receptor agonist
95.92	cp	BRD-K53561341	KIN001-220	Aurora kinase inhibitor
95.88	cp	BRD-K26801045	pipamperone	Dopamine receptor antagonist
95.84	cp	BRD-K43887077	dopamine	Dopamine receptor agonist
95.83	cp	BRD-K98530306	clonidine	Adrenergic receptor agonist
95.81	cp	BRD-A62071884	siguazodan	Phosphodiesterase inhibitor
95.78	cp	BRD-K31553034	zibotentan	Endothelin receptor antagonist
95.72	cp	BRD-K67680372	CI-966	GAT inhibitor
95.6	cp	BRD-K53123955	niridazole	Phosphofructokinase inhibitor
95.55	cp	BRD-A20968261	WAY-213613	Glutamate inhibitor
95.49	cp	BRD-K74112339	acetohydroxamic-acid	Urease inhibitor
95.45	cp	BRD-K68191783	ALW-II-38-3	Ephrin inhibitor
95.37	cp	BRD-K08640512	RS-100329	Adrenergic receptor antagonist
95.36	cp	BRD-A14966924	alaproclate	Serotonin receptor antagonist
95.25	cp	BRD-A68929948	DAPT-GSI-IX	Gamma secretase inhibitor
95.16	cp	BRD-K55430733	WAY-629	Serotonin receptor agonist
95.09	cp	BRD-K71512533	SNS-314	Aurora kinase inhibitor
95.08	cp	BRD-K53972329	ruxolitinib	JAK inhibitor
95.07	cp	BRD-K33396764	alpha-linolenic-acid	Omega 3 fatty acid stimulant
95.04	cp	BRD-K99964838	bosutinib	ABL inhibitor
95.04	cp	BRD-K43149758	myricetin	Androgen receptor agonist
95.03	cp	BRD-A60070924	alpha-estradiol	Estrogen receptor agonist
94.98	cp	BRD-A56675431	altizide	Thiazide diuretic
94.84	cp	BRD-K14550461	doxercalciferol	Vitamin D receptor agonist
94.77	cp	BRD-K10176267	L-701252	Glutamate receptor antagonist
94.76	cp	BRD-K92678294	irilin-a	Isoflavone
94.66	cp	BRD-A74907996	equol	Estrogen receptor agonist
94.65	cp	BRD-K13927029	retinol	Retinoid receptor ligand
94.57	cp	BRD-K60184833	tyrphostin-46	Tyrosine kinase inhibitor
94.55	cp	BRD-K26674531	GR-235	Estrogen receptor agonist
94.41	cp	BRD-K08924299	palonosetron	Serotonin receptor antagonist
94.38	cp	BRD-K37561857	zardaverine	Phosphodiesterase inhibitor
94.24	cp	BRD-K91623615	ABT-751	Tubulin inhibitor
94.02	cp	BRD-K80778372	RO-19-4605	GABA benzodiazepine site receptor inverse agonist
93.98	cp	BRD-K25905511	buddleoflavonoloside	Acetylcholinesterase inhibitor
93.91	cp	BRD-K62206109	VUF-5681	Histamine receptor antagonist
93.9	cp	BRD-U33728988	QL-X-138	MTOR inhibitor
93.81	cp	BRD-K46212057	voriconazole	Cytochrome P450 inhibitor
93.71	cp	BRD-K50018155	RS-67506	Serotonin receptor partial agonist
93.52	cp	BRD-K27184429	levocetirizine	Histamine receptor antagonist
93.43	cp	BRD-K70241288	L-692585	Growth hormone releasing peptide ligand agonist
93.38	cp	BRD-K14965640	ibuprofen	Cyclooxygenase inhibitor
93.37	cp	BRD-K63516691	T-0156	Phosphodiesterase inhibitor
93.22	cp	BRD-K79366068	PSB-069	NTPDase inhibitor
93.21	cp	BRD-A96255180	ribavirin	Antiviral
93.09	cp	BRD-K18895904	olanzapine	Dopamine receptor antagonist
92.88	cp	BRD-K50398167	meclofenamic-acid	Cyclooxygenase inhibitor
92.79	cp	BRD-K89046952	ciclacillin	Bacterial cell wall synthesis inhibitor
92.79	cp	BRD-K96799727	pifithrin-mu	HSP inhibitor
92.79	cp	BRD-A07440155	labetalol	Adrenergic receptor antagonist
92.74	cp	BRD-K67439147	SIB-1893	Glutamate receptor antagonist
92.7	cp	BRD-K93258693	GW-9662	PPAR receptor antagonist
92.58	cp	BRD-K27721098	clopidogrel	Purinergic receptor antagonist
92.52	cp	BRD-A41304429	practolol	Adrenergic receptor antagonist
92.51	cp	BRD-K93280214	gabazine	GABA receptor antagonist
92.47	cp	BRD-A90311807	cilastatin	Dehydropeptidase inhibitor
92.45	cp	BRD-K20152659	gamma-homolinolenic-acid	Cholesterol inhibitor
92.44	cp	BRD-A83937277	mephenytoin	Hydantoin antiepileptic
92.43	cp	BRD-A58955223	sulforaphane	Antineoplastic
92.29	cp	BRD-K67174588	toremifene	Estrogen receptor antagonist
92.28	cp	BRD-K64157027	ZD-2079	Adrenergic receptor agonist
92.26	cp	BRD-K28470988	L-690330	Inositol monophosphatase inhibitor
92.24	cp	BRD-K35377380	I-OMe-AG-538	IGF-1 inhibitor
92.07	cp	BRD-K48692744	NU-1025	PARP inhibitor
92	cp	BRD-K05977823	tenovins	SIRT inhibitor
91.95	cp	BRD-K85133207	HDAC1-selective	HDAC inhibitor
91.88	cp	BRD-K15834839	lobendazole	Anthelmintic
91.59	cp	BRD-A21858158	praziquantel	Anthelmintic
91.42	cp	BRD-K43290182	Ro-04-6790	Serotonin receptor antagonist
91.39	cp	BRD-K91243525	SR-142948	Neurotensin receptor antagonist
91.36	cp	BRD-K02953697	naringin	Cytochrome P450 inhibitor
91.27	cp	BRD-A50157456	terbutaline	Adrenergic receptor agonist
91.19	cp	BRD-K97509413	coumestrol	Estrogen receptor agonist
90.91	cp	BRD-K83636919	entacapone	Catechol O methyltransferase inhibitor
90.75	cp	BRD-K73391359	quinisocaine	Local anesthetic
90.68	cp	BRD-K63915849	AS-604850	PI3K inhibitor
90.61	cp	BRD-A98702003	carbenoxolone	11-beta-HSD1 inhibitor
90.54	cp	BRD-A37492983	iocetamic-acid	Radiopaque medium
90.42	cp	BRD-K01612348	meropenem	Bacterial cell wall synthesis inhibitor
90.36	cp	BRD-K06878038	deferiprone	Chelating agent
90.3	cp	BRD-K18574842	nafcillin	Bacterial cell wall synthesis inhibitor
90.2	cp	BRD-K73589401	corticosterone	mineralocorticoid receptor agonist
90.11	cp	BRD-A78377521	monastrol	Kinesin-like spindle protein inhibitor
89.99	cp	BRD-K48722833	iloperidone	Dopamine receptor antagonist
89.92	cp	BRD-A69917777	aminopentamide	Acetylcholine receptor antagonist
89.9	cp	BRD-K47539947	tetradecylthioacetic-acid	Lipid peroxidase inhibitor
89.9	cp	BRD-K47693913	evoxine	Furoquinoline alkaloid
89.63	cp	BRD-K96527333	dehydroisoandosterone	GABA receptor modulator
89.55	cp	BRD-K10098805	rhapontin	Apoptosis stimulant
89.43	cp	BRD-K18855837	varenicline	Acetylcholine receptor agonist
89.28	cp	BRD-K91696562	orantinib	FGFR inhibitor
89.2	cp	BRD-K45252063	clofibrate	PPAR receptor agonist
89.14	cp	BRD-K31987754	oleylethanolamide	Cannabinoid receptor agonist
89.12	cp	BRD-A38898897	GW-311616	Leukocyte elastase inhibitor
88.93	cp	BRD-K05658747	raltegravir	HIV integrase inhibitor
88.8	cp	BRD-A98431941	ephedrine	Adrenergic receptor agonist
88.77	cp	BRD-K00675675	CL-82198	Metalloproteinase inhibitor
88.71	cp	BRD-K62200014	anagrelide	Phosphodiesterase inhibitor
88.46	cp	BRD-A93255169	thalidomide	TNF production inhibitor
88.4	cp	BRD-U66370498	androstanol	CAR antagonist
88.2	cp	BRD-A32836748	leu-enkephalin	Opioid receptor agonist
88.17	cp	BRD-A89175223	bisoprolol	Adrenergic receptor antagonist
88.11	cp	BRD-A73859745	glycodeoxycholic-acid	Apoptosis stimulant
88.05	cp	BRD-K96119599	leucodin	Melanin inhibitor
87.94	cp	BRD-K81876028	CP-93129	Serotonin receptor agonist
87.82	cp	BRD-A55393291	testosterone	Androgen receptor agonist
87.8	cp	BRD-K84639753	safinamide	Dopamine uptake inhibitor
87.76	cp	BRD-K52459643	prostaglandin-e1	Prostanoid receptor agonist
87.69	cp	BRD-K70505054	ranitidine	Histamine receptor antagonist
87.64	cp	BRD-K01902415	pirinixic-acid	PPAR receptor agonist
87.57	cp	BRD-K08619574	thioproperazine	Dopamine receptor antagonist
87.42	cp	BRD-A49358627	ciprofibrate	PPAR receptor agonist
87.4	cp	BRD-A48720949	testosterone	androgen receptor agonist
87.4	cp	BRD-K99107520	felbamate	Glutamate receptor antagonist
87.37	cp	BRD-K29178788	dictamnine	Furoquinoline alkaloid
87.35	cp	BRD-A09472452	flecainide	Sodium channel blocker
87	cp	BRD-K92301463	16,16-dimethylprostaglandin-e2	Prostanoid receptor agonist
86.99	cp	BRD-K92492521	LY-255283	Leukotriene receptor antagonist
86.61	cp	BRD-K48427617	U-0124	MEK inhibitor
86.56	cp	BRD-K14791739	fluticasone	Glucocorticoid receptor agonist
86.56	cp	BRD-K24994810	androstenol	GABA receptor modulator
86.4	cp	BRD-K50384076	7,4'-dihydroxyflavone	Opioid receptor antagonist
86.27	cp	BRD-K99411983	lumicolchicine	Colchicine isomer, non-binder of microtubules
86.22	cp	BRD-A77050075	heraclenol	Vitamin K antagonist
86.06	cp	BRD-K76617868	fasudil	Rho associated kinase inhibitor
85.97	cp	BRD-K67977190	eprosartan	Angiotensin receptor antagonist
85.95	cp	BRD-A04308630	genipin	Choleretic agent
85.92	cp	BRD-K78692225	leflunomide	Dihydroorotate dehydrogenase inhibitor
85.73	cp	BRD-K83023055	GR-135531	Melatonin receptor agonist
85.7	cp	BRD-K93918653	quizartinib	FLT3 inhibitor
85.55	cp	BRD-K62982419	cilomilast	Phosphodiesterase inhibitor
85.53	cp	BRD-A81866333	CGS-21680	Adenosine receptor agonist
85.42	cp	BRD-K44084986	Y-27632	Rho associated kinase inhibitor
85.36	cp	BRD-K65417056	meprylcaine	Local anesthetic
85.35	cp	BRD-A11990600	lorazepam	Benzodiazepine receptor agonist
85.22	cp	BRD-K50422030	clomethiazole	GABA receptor antagonist
84.92	cp	BRD-K20338176	cefaclor	Bacterial cell wall synthesis inhibitor
84.9	cp	BRD-K43236057	piceid	ICAM1 inhibitor
84.87	cp	BRD-K64610608	EMF-bca1-57	caspase inhibitor
84.6	cp	BRD-K85013741	auraptene	Nitric oxide production inhibitor
84.36	cp	BRD-K54790157	trioxsalen	DNA synthesis inhibitor
84.32	cp	BRD-K62965247	tipifarnib-P2	farnesyltransferase inhibitor
84.07	cp	BRD-K18194590	mephentermine	Adrenergic receptor agonist
84.03	cp	BRD-K81839095	estrone	Estrogen receptor agonist
83.97	cp	BRD-K43736954	cortisone	Glucocorticoid receptor agonist
83.88	cp	BRD-A74771556	nikkomycin	Chitin inhibitor
83.86	cp	BRD-A32164164	methyllycaconitine	Acetylcholine receptor antagonist
83.79	cp	BRD-A03359064	ICI-89406	Adrenergic receptor antagonist
83.75	cp	BRD-K55420858	mirin	MRE11A exonuclease inhibitor
83.69	cp	BRD-A83237092	fulvestrant	Estrogen receptor antagonist
83.61	cp	BRD-K09397065	SR-57227A	Serotonin receptor agonist
83.53	cp	BRD-K75699339	rizatriptan	Serotonin receptor agonist
83.48	cp	BRD-K77998258	ganglioside	SRC activator
83.34	cp	BRD-K76534306	enrofloxacin	Bacterial DNA gyrase inhibitor
83.31	cp	BRD-A64125466	dehydrocholic-acid	choleretic agent
83.27	cp	BRD-K14807180	SB-221284	Serotonin receptor antagonist
83.21	cp	BRD-K17294426	clebopride	Dopamine receptor antagonist
83.18	cp	BRD-K28863208	PNU-282987	Cholinergic receptor agonist
83.18	cp	BRD-K50660797	epicatechin	Bacterial DNA gyrase inhibitor
83.06	cp	BRD-A75478957	PD-166793	Metalloproteinase inhibitor
82.95	cp	BRD-K97118047	4,5,6,7-tetrabromobenzotriazole	Casein kinase inhibitor
82.91	cp	BRD-K32247306	primidone	GABA receptor antagonist
82.75	cp	BRD-A80383043	BRD-A80383043	Glutamate receptor agonist
82.68	cp	BRD-K43978949	PIT	Purinergic receptor antagonist
82.6	cp	BRD-A65615053	zacopride	Serotonin receptor antagonist
82.57	cp	BRD-A07395371	esmolol	Adrenergic receptor antagonist
82.44	cp	BRD-K14693417	cinchonine	P-glycoprotein inhibitor
82.39	cp	BRD-K36740062	GSK-1070916	Aurora kinase inhibitor
82.2	cp	BRD-K22631935	neurodazine	Neurogenesis of non-pluripotent C2C12 myoblast inducer
82.09	cp	BRD-K08998509	fananserin	Dopamine receptor antagonist
81.98	cp	BRD-A56359832	zileuton	Leukotriene inhibitor
81.9	cp	BRD-K77793136	hydroxyfasudil	Rho associated kinase inhibitor
81.8	cp	BRD-A02990301	lofexidine	Adrenergic receptor agonist
81.75	cp	BRD-A22707317	SB-205384	GABA receptor modulator
81.62	cp	BRD-K10843433	phenylbutazone	Cyclooxygenase inhibitor
81.53	cp	BRD-K32610195	androstenedione	Cytochrome P450 inhibitor
81.48	cp	BRD-A61793559	metolazone	Carbonic anhydrase inhibitor
81.44	cp	BRD-K24526313	levcromakalim	Potassium channel activator
81.42	cp	BRD-K85925969	zalcitabine	Nucleoside reverse transcriptase inhibitor
81.35	cp	BRD-K87991767	umbelliferone	Cyclooxygenase inhibitor
81.33	cp	BRD-K54771420	glycocholic-acid	Cholesterol inhibitor
81.19	cp	BRD-K74195153	irsogladine	Phosphodiesterase inhibitor
81.1	cp	BRD-A53131506	epitestosterone	Inactive testosterone analog
81.09	cp	BRD-K47761761	PD-168077	Dopamine receptor agonist
80.9	cp	BRD-K05673000	dicloxacillin	Bacterial cell wall synthesis inhibitor
80.87	cp	BRD-K37846922	3,3'-diindolylmethane	CHK inhibitor
80.66	cp	BRD-A41250306	cyclopenthiazide	Thiazide diuretic
80.62	cp	BRD-K05104363	PD-184352	MEK inhibitor
80.53	cp	BRD-A51410489	yohimbine	Adrenergic receptor antagonist
80.51	cp	BRD-K79116891	proxymetacaine	Sodium channel blocker
80.28	cp	BRD-K90574421	ipsapirone	Serotonin receptor agonist
80.1	cp	BRD-A37837077	cyclazosin	Adrenergic receptor antagonist
79.85	cp	BRD-K30020243	aliskiren	Antihypertensive
79.71	cp	BRD-K92778217	mefenamic-acid	Cyclooxygenase inhibitor
79.57	cp	BRD-A38749782	fludrocortisone	Glucocorticoid receptor agonist
79.54	cp	BRD-A00267231	hemado	Adenosine receptor agonist
79.4	cp	BRD-K14536225	piceid	Glucosidase inhibitor
79.34	cp	BRD-A24191444	ifenprodil	Adrenergic receptor antagonist
79.19	cp	BRD-K41160163	fenobam	Glutamate receptor antagonist
79.05	cp	BRD-K27305650	LY-294002	MTOR inhibitor
78.99	cp	BRD-A77349281	RK-682	Tyrosine phosphatase inhibitor
78.94	cp	BRD-K90864987	cobalt(II)-chloride	HSP inducer
78.93	cp	BRD-K24538644	KUC104502N	-666
78.74	cp	BRD-K36965586	m-chlorophenylbiguanide	Serotonin receptor agonist
78.65	cp	BRD-K66019333	oxantel	Anthelmintic
78.61	cp	BRD-K15791587	L-733060	Tachykinin antagonist
78.57	cp	BRD-A01787639	naftopidil	Adrenergic receptor antagonist
78.46	cp	BRD-A80928489	1-monopalmitin	P-glycoprotein inhibitor
78.36	cp	BRD-K60174629	z-prolyl-prolinal	Prolyl endopeptidase inhibitor
78.31	cp	BRD-K61993165	niacin	NAD precursor with lipid lowering effects
78.21	cp	BRD-K84141129	VU-0400193-3	Glutamate receptor modulator
78.15	cp	BRD-K04412738	tramadol	Norepinephrine reuptake inhibitor
77.86	cp	BRD-K52751261	TAK-715	p38 MAPK inhibitor
77.78	cp	BRD-K75089421	procainamide	Sodium channel blocker
77.38	cp	BRD-K11742128	triprolidine	Histamine receptor antagonist
77.35	cp	BRD-K86595100	chlordiazepoxide	Benzodiazepine receptor agonist
77.25	cp	BRD-K68246049	TTNPB	Retinoid receptor agonist
77.25	cp	BRD-K66782112	BRD-K66782112	Histamine receptor antagonist
77.18	cp	BRD-A83695761	chromanol	Potassium channel blocker
77.16	cp	BRD-A62057054	MDL-11939	Serotonin receptor antagonist
77.09	cp	BRD-K50938287	sumatriptan	Serotonin receptor agonist
76.99	cp	BRD-A08709697	heliotrine	Pyrrolizidine alkaloid
76.95	cp	BRD-K47943470	tyrphostin-51	EGFR inhibitor
76.87	cp	BRD-A96485169	EBPC	Aldose reductase inhibitor
76.72	cp	BRD-K19605405	ZM-241385	Adenosine receptor antagonist
76.61	cp	BRD-A00100033	nifurtimox	DNA inhibitor
76.5	cp	BRD-K71926323	marbofloxacin	Bacterial DNA gyrase inhibitor
76.18	cp	BRD-A91555231	norepinephrine	Adrenergic receptor agonist
76.15	cp	BRD-K74765201	tomelukast	Leukotriene receptor antagonist
75.89	cp	BRD-K81473089	tacrine	Acetylcholinesterase inhibitor
75.85	cp	BRD-K18678457	ZD-7288	HCN channel blocker
75.84	cp	BRD-K49945136	GR-113808	Serotonin receptor antagonist
75.73	cp	BRD-A72066420	mifobate	PPAR receptor antagonist
75.66	cp	BRD-A45543382	metrizamide	Radiopaque medium
75.65	cp	BRD-K63784565	BRD-K63784565	Topoisomerase inhibitor
75.21	cp	BRD-A15034104	bergenin	Interleukin inhibitor
75.17	cp	BRD-K98763141	niflumic-acid	Cyclooxygenase inhibitor
75.05	cp	BRD-A69512159	carbidopa	Aromatic L-amino acid decarboxylase inhibitor
74.96	cp	BRD-K70281171	U-99194	Dopamine receptor antagonist
74.72	cp	BRD-K49027941	PSB-1115	Adenosine receptor antagonist
74.72	cp	BRD-K19111024	clofibric-acid	PPAR receptor agonist
74.61	cp	BRD-A31800922	procyclidine	Acetylcholine receptor antagonist
74.58	cp	BRD-A18620900	estriol	Estrogen receptor agonist
74.53	cp	BRD-A34706053	CGP-12177	Adrenergic receptor agonist
74.49	cp	BRD-K06208435	YS-035	Calcium channel blocker
74.49	cp	BRD-K38449220	seneciphylline	Cytochrome P450 inhibitor
74.43	cp	BRD-A02367930	ethinyl-estradiol	DNA directed DNA polymerase stimulant
74.33	cp	BRD-K16195444	oxymetazoline	Adrenergic receptor agonist
74.25	cp	BRD-K32830106	guanfacine	Adrenergic receptor agonist
74.21	cp	BRD-K82255054	propofol	GABA receptor agonist
74.17	cp	BRD-K14643723	4-(2-Amino-ethyl)-benzenesulfonamide	carbonic anhydrase inhibitor
74.12	cp	BRD-K51751936	alfadolone	GABA receptor agonist
74.09	cp	BRD-A48809242	IB-MECA	Adenosine receptor agonist
74.06	cp	BRD-A09495397	bicuculline	GABA receptor antagonist
74.03	cp	BRD-K57886322	fluocinonide	Glucocorticoid receptor agonist
73.94	cp	BRD-K28029915	dolasetron	Serotonin receptor antagonist
73.76	cp	BRD-K40530731	hyoscyamine	Acetylcholine receptor antagonist
73.66	cp	BRD-A57382968	piroxicam	Cyclooxygenase inhibitor
73.62	cp	BRD-A14574269	UB-165	Acetylcholine receptor agonist
73.43	cp	BRD-A67438293	treprostinil	Prostacyclin analog
73.42	cp	BRD-K47936004	piribedil	Dopamine receptor agonist
73.35	cp	BRD-K57569181	pentoxifylline	Phosphodiesterase inhibitor
73.31	cp	BRD-A18202423	CPCCOEt	Glutamate receptor antagonist
73.24	cp	BRD-K37720887	SB-525334	TGF beta receptor inhibitor
73.11	cp	BRD-K28453807	nitrocaramiphen	Cholinergic receptor antagonist
73.11	cp	BRD-K40656405	L-165041	PPAR receptor agonist
72.94	cp	BRD-K32311154	nifekalant	Potassium channel blocker
72.9	cp	BRD-K07507905	BRL-37344	Adrenergic receptor agonist
72.83	cp	BRD-A65280694	molindone	Dopamine receptor antagonist
72.75	cp	BRD-A27887842	prednisolone	Glucocorticoid receptor agonist
72.71	cp	BRD-K27450477	EHNA	Adenosine deaminase inhibitor
72.63	cp	BRD-K14681867	somatostatin	Somatostatin receptor agonist
72.52	cp	BRD-K41337261	ZM-306416	ABL inhibitor
72.38	cp	BRD-A83855350	naltrexone	Opioid receptor antagonist
72.32	cp	BRD-A48430263	pioglitazone	Insulin sensitizer
72.3	cp	BRD-K03440695	boldine	Acetylcholine receptor antagonist
72.25	cp	BRD-K40213712	SAL-1	Adenosine receptor antagonist
72.24	cp	BRD-K20986251	lithocholic-acid	FXR antagonist
72.04	cp	BRD-K19227686	phenolphthalein	Indicator dye
71.98	cp	BRD-K59650319	YM-298198	Glutamate receptor antagonist
71.54	cp	BRD-K26373640	IKK-2-inhibitor	IKK inhibitor
71.54	cp	BRD-K36864847	BD-1047	Adrenergic receptor antagonist
71.32	cp	BRD-K92817986	BJM-CSC-19	MEK inhibitor
71	cp	BRD-K99063460	didanosine	Nucleoside reverse transcriptase inhibitor
70.9	cp	BRD-K90333595	phentolamine	Adrenergic receptor antagonist
70.85	cp	BRD-A09161221	nomilin	HSP inhibitor
70.84	cp	BRD-K30677119	PP-30	RAF inhibitor
70.82	cp	BRD-K15891719	tenofovir	Reverse transcriptase inhibitor
70.82	cp	BRD-K06980535	promazine	Dopamine receptor antagonist
70.79	cp	BRD-K68997413	PF-3845	FAAH inhibitor
70.77	cp	BRD-K78637815	LY-320135	Cannabinoid receptor antagonist
70.58	cp	BRD-K13571841	pepstatin	Aspartic protease inhibitor
70.35	cp	BRD-A97730597	hexylcaine	Sodium channel blocker
70.33	cp	BRD-A23683907	NAS-181	Serotonin receptor antagonist
70.32	cp	BRD-M47937986	cefatrizine	Bacterial cell wall synthesis inhibitor
70.11	cp	BRD-K70976396	cefoxitin	Bacterial cell wall synthesis inhibitor
70.02	cp	BRD-K16551401	PNU-22394	Serotonin receptor agonist
69.89	cp	BRD-K94919853	10H-phenothiazin-10-yl)(p-tolyl)methanone	Butyrylcholinesterase inhibitor
69.89	cp	BRD-K51541829	RO-25-6981	Ionotropic glutamate receptor antagonist
69.72	cp	BRD-K20197062	SA-94315	Caspase inhibitor
69.67	cp	BRD-A92161634	scopoline	Acetylcholine receptor antagonist
69.62	cp	BRD-A25569250	KI-16425	Lysophosphatidic acid receptor antagonist
69.62	cp	BRD-K82143716	flucytosine	Antifungal
69.59	cp	BRD-K22009844	phenprobamate	Muscle relaxant
69.27	cp	BRD-K35531059	molsidomine	Guanylyl cyclase activator
69.18	cp	BRD-A59215453	lobelanidine	Acetylcholine receptor antagonist
69.18	cp	BRD-K33453211	levocabastine	Histamine receptor antagonist
69.08	cp	BRD-K69556541	ryanodine	Calcium channel blocker
68.88	cp	BRD-K16977723	PP-3	EGFR inhibitor
68.82	cp	BRD-K92984783	melperone	Serotonin receptor antagonist
68.65	cp	BRD-K87049188	fusaric-acid	Dopamine beta hydroxylase inhibitor
68.39	cp	BRD-U01690642	acetyl-geranyl-cysteine	Isoprenylated protein methylation inhibitor
68.27	cp	BRD-A59808129	guggulsterone	Cholesterol inhibitor
68.22	cp	BRD-A43974575	tranylcypromine	Monoamine oxidase inhibitor
68.21	cp	BRD-A47494775	dipivefrine	Adrenergic receptor agonist
68.17	cp	BRD-K64835161	BRD-K64835161	-666
68.14	cp	BRD-A27143604	DPN	Estrogen receptor agonist
68	cp	BRD-K79437791	acetyl-farnesyl-cysteine	Inhibitor of methylation of endogenous isoprenylated proteins
67.79	cp	BRD-A37817666	picrotoxin	GABA receptor antagonist
67.68	cp	BRD-K74501079	azithromycin	Bacterial 50S ribosomal subunit inhibitor
67.65	cp	BRD-K14221570	benzopurpurin-4b	HIV entry inhibitor
67.61	cp	BRD-A97739905	ketoprofen	Cyclooxygenase inhibitor
67.53	cp	BRD-K02275692	cefotiam	Bacterial cell wall synthesis inhibitor
67.53	cp	BRD-K08589866	linsitinib	IGF-1 inhibitor
67.43	cp	BRD-K30990140	FR-122047	Cyclooxygenase inhibitor
67.42	cp	BRD-K96263742	GW-7647	PPAR receptor agonist
67.15	cp	BRD-K18905250	ST-91	Adrenergic receptor agonist
67.13	cp	BRD-A85025557	NCS-382	GABA receptor antagonist
66.96	cp	BRD-A28422058	L-689560	Glutamate receptor antagonist
66.95	cp	BRD-K62792802	LY-83583	Guanylyl cyclase inhibitor
66.81	cp	BRD-K87142802	veliparib	PARP inhibitor
66.64	cp	BRD-K08273968	griseofulvin	Tubulin inhibitor
66.6	cp	BRD-K45542189	diethylcarbamazine	Lipoxygenase inhibitor
66.47	cp	BRD-A25004090	erastin	Ion channel antagonist
66.44	cp	BRD-K04993501	cefixime	Bacterial cell wall synthesis inhibitor
66.42	cp	BRD-A68281735	REV-5901	Leukotriene receptor antagonist
66.39	cp	BRD-K07220430	cinnarizine	Calcium channel blocker
66.17	cp	BRD-A77291778	cyclopentolate	Acetylcholine receptor antagonist
66.05	cp	BRD-K54142781	cirazoline	Adrenergic receptor agonist
66.04	cp	BRD-K55930204	phenytoin	Hydantoin antiepileptic
66	cp	BRD-K74430258	1,2-dichlorobenzene	Hepatotoxicant
65.93	cp	BRD-A43671941	oxprenolol	Adrenergic receptor antagonist
65.74	cp	BRD-A22380646	pantoprazole	ATPase inhibitor
65.68	cp	BRD-K68095457	palmitoylethanolamide	Cannabinoid receptor agonist
65.64	cp	BRD-A49046702	SKF-89976A	GABA uptake inhibitor
65.53	cp	BRD-K15164005	apoptosis-activator-II	Carboxylesterase inhibitor
65.48	cp	BRD-A93477898	PETCM	Caspase activator
65.47	cp	BRD-K26134695	calpeptin	Calpain inhibitor
65.46	cp	BRD-A96456596	FPL-55712	Leukotriene receptor antagonist
65.43	cp	BRD-K47192521	icosapent	Platelet aggregation inhibitor
65.32	cp	BRD-A44133049	azasetron	Serotonin receptor antagonist
65.28	cp	BRD-A19195498	trimipramine	Norepinephrine reuptake inhibitor
65.25	cp	BRD-K07117950	imperatorin	CDK inhibitor
65.24	cp	BRD-A55815733	phylloquinone	Vitamin K
65.12	cp	BRD-K22878149	SB-205607	Delta 1 opioid receptor agonist
65.03	cp	BRD-A78877355	nefopam	Cyclooxygenase inhibitor
64.7	cp	BRD-K01663662	diphenidol	Acetylcholine receptor agonist
64.6	cp	BRD-A10355991	norketamine	Glutamate receptor antagonist
64.43	cp	BRD-K62374253	rufloxacin	Bacterial DNA gyrase inhibitor
64.3	cp	BRD-A31521121	methocarbamol	Muscle relaxant
64.28	cp	BRD-K06854232	AM-580	Retinoid receptor agonist
64.23	cp	BRD-K65331431	retinyl	vitamin analog
64.12	cp	BRD-A85472596	L-670596	Prostanoid receptor antagonist
64.09	cp	BRD-K47328134	lysylphenylalanyl-tyrosine	Heparin activation inhibitor
64	cp	BRD-K87048468	RS-102221	Serotonin receptor antagonist
63.98	cp	BRD-K84987553	MDM2-inhibitor	MDM inhibitor
63.74	cp	BRD-A39415247	norethisterone	Progesterone receptor agonist
63.74	cp	BRD-A18043272	phensuximide	Succinimide antiepileptic
63.7	cp	BRD-A60197193	amisulpride	Dopamine receptor antagonist
63.65	cp	BRD-K64402243	ivachtin	Caspase inhibitor
63.59	cp	BRD-K38003476	clocortolone	Glucocorticoid receptor agonist
63.56	cp	BRD-K24859147	KIN001-242	Protein kinase inhibitor
63.56	cp	BRD-K10136726	tosyllysyl-chloromethyl-ketone	Chymotrypsin inhibitor
63.55	cp	BRD-K62736196	guanabenz	-666
63.5	cp	BRD-K53414658	tivozanib	VEGFR inhibitor
63.31	cp	BRD-A72483914	spiroxatrine	Serotonin receptor antagonist
63.25	cp	BRD-K46068882	eugenitol	Bacterial quorum sensing inhibitor
63.21	cp	BRD-K22828899	TUL-XXI039	Serine/threonine kinase inhibitor
63.13	cp	BRD-K19533706	tranilast	Angiogenesis inhibitor
63.1	cp	BRD-K53570330	carbofuran	Cholinesterase inhibitor
63.06	cp	BRD-K11129031	gemfibrozil	Lipoprotein lipase activator
63	cp	BRD-A08187463	racecadotril	Enkephalinase inhibitor
62.72	cp	BRD-K40901640	cinanserin	Serotonin receptor antagonist
62.69	cp	BRD-K52721684	PCO-400	Potassium channel activator
62.59	cp	BRD-K55424922	anpirtoline	Serotonin receptor agonist
62.57	cp	BRD-K61097567	SB-218795	Tachykinin antagonist
62.47	cp	BRD-K29359156	ebselen	H+/K+-ATPase inhibitor
62.37	cp	BRD-K81209159	herniarin	Acetylcholinesterase inhibitor
62.34	cp	BRD-K78280988	anandamide	Cannabinoid receptor agonist
62.24	cp	BRD-K74141488	naftifine	Fungal squalene epoxidase inhibitor
62.09	cp	BRD-K20995441	U-54494A	Opioid receptor agonist
61.88	cp	BRD-A10903566	imiloxan	Adrenergic receptor antagonist
61.27	cp	BRD-K32645441	dipropyl-5ct	Serotonin receptor agonist
61.22	cp	BRD-K35483542	alitretinoin	Retinoid receptor agonist
61.02	cp	BRD-K30743633	TCPOBOP	CAR agonist
61.01	cp	BRD-K13819402	desoxypeganine	Acetylcholinesterase inhibitor
60.99	cp	BRD-A02759312	betaxolol	Adrenergic receptor antagonist
60.94	cp	BRD-K20313525	rosmarinic-acid	GABA transaminase inhibitor
60.93	cp	BRD-K48932581	cetraxate	Mucus protecting agent
60.75	cp	BRD-K02992638	lamivudine	Nucleoside reverse transcriptase inhibitor
60.55	cp	BRD-K05977355	fluconazole	Sterol demethylase inhibitor
60.4	cp	BRD-K68264559	brimonidine	Adrenergic receptor agonist
60.3	cp	BRD-A88282067	delcorine	Antiarrhythmic
60.21	cp	BRD-A15435692	BMY-14802	Sigma receptor antagonist
60.17	cp	BRD-K10466330	AVA	Nucleophosmin inhibitor
60.11	cp	BRD-A70514680	articaine	Local anesthetic
60.02	cp	BRD-K81783531	VX-222	HCV inhibitor
60.01	cp	BRD-A45140972	meclocycline	Bacterial 30S ribosomal subunit inhibitor
59.94	cp	BRD-A79981887	midodrine	Adrenergic receptor agonist
59.76	cp	BRD-K74913225	brinzolamide	Carbonic anhydrase inhibitor
59.75	cp	BRD-K29555132	arachidonamide	Cannabinoid receptor agonist
59.44	cp	BRD-A64479082	quinidine	Sodium channel blocker
59.36	cp	BRD-A92826379	lupanine	Sodium channel blocker
59.22	cp	BRD-K02715688	hydrastine	Tyrosine hydroxylase inhibitor
59.15	cp	BRD-K99595596	salsolinol	Monoamine oxidase inhibitor
59.06	cp	BRD-K24201553	SB-269970	Serotonin receptor antagonist
58.98	cp	BRD-K95992530	Cyclo-[Arg-Gly-Asp-D-Phe-Val]	integrin antagonist
58.89	cp	BRD-K89210380	biotin	Vitamin B
58.85	cp	BRD-A25234499	aminoglutethimide	Glucocorticoid receptor antagonist
58.59	cp	BRD-K57304726	PRE-084	Sigma receptor agonist
58.29	cp	BRD-K27499107	carbacyclin	IP receptor activator
58.18	cp	BRD-A09062839	amylocaine	Local anesthetic
57.99	cp	BRD-K55301415	abiraterone	17,20 lyase inhibitor
57.73	cp	BRD-K76587808	fraxetin	Antioxidant
57.68	cp	BRD-K28912512	nicotinamide	Protein synthesis stimulant
57.67	cp	BRD-A19736161	ondansetron	Serotonin receptor antagonist
57.66	cp	BRD-K84266862	BRL-50481	Phosphodiesterase inhibitor
56.97	cp	BRD-K73589491	nizatidine	Histamine receptor antagonist
56.81	cp	BRD-K63979671	etifenin	Compound used in hepatobiliary scans of the liver
56.8	cp	BRD-A45664787	iloprost	Platelet aggregation inhibitor
56.79	cp	BRD-K19360254	ergocornine	Dopamine receptor agonist
56.71	cp	BRD-K56614220	clofazimine	GK0582 inhibitor
56.66	cp	BRD-K67277431	picotamide	Thromboxane receptor antagonist
56.48	cp	BRD-A49734948	foliosidine	Plant alkaloid
56.12	cp	BRD-K08556791	ethoprop	Acetylcholinesterase inhibitor
56.04	cp	BRD-A39747742	estradiol-valerate	Estrogen receptor agonist
55.98	cp	BRD-K34441861	moexipril	ACE inhibitor
55.88	cp	BRD-K25906698	immepip	Histamine receptor agonist
55.78	cp	BRD-A37776212	ICI-204448	Opioid receptor agonist
55.66	cp	BRD-K79124250	ioxaglic-acid	Radiopaque medium
55.66	cp	BRD-K53545112	CNQX	Glutamate receptor antagonist
55.54	cp	BRD-K06159959	CCMQ	Inhibitor of the binding of homoquinolinic acid to non-NMDA sensitive sites
55.44	cp	BRD-K67352070	TC-2559	Acetylcholine receptor agonist
55.4	cp	BRD-K56700933	phenethyl-isothiocyanate	Antineoplastic
55.22	cp	BRD-K84175871	pseudoephedrine	Adrenergic receptor agonist
55.18	cp	BRD-K29733039	deforolimus	MTOR inhibitor
54.75	cp	BRD-K69763916	LY-341495	Glutamate receptor antagonist
54.71	cp	BRD-K14765469	vesamicol	Acetylcholinesterase inhibitor
54.67	cp	BRD-K61951118	FG-7142	GABA benzodiazepine site receptor inverse agonist
54.56	cp	BRD-K06895174	cisapride	Serotonin receptor agonist
54.52	cp	BRD-K53318339	vinpocetine	Phosphodiesterase inhibitor
54.52	cp	BRD-A22844106	tenoxicam	Cyclooxygenase inhibitor
54.52	cp	BRD-A78295502	hydroquinine	Antiarrhythmic
54.51	cp	BRD-K11433652	aspirin	Cyclooxygenase inhibitor
54.42	cp	BRD-K67013324	luzindole	Melatonin receptor antagonist
54.34	cp	BRD-K49404994	levetiracetam	Calcium channel blocker
54.29	cp	BRD-K25311561	KU-55933	ATM kinase inhibitor
54.23	cp	BRD-K13261168	LY-16350	Dopamine receptor agonist
54.21	cp	BRD-K72024482	MRS-1754	Adenosine receptor antagonist
54.13	cp	BRD-K20714604	RS-56812	Serotonin receptor partial agonist
53.99	cp	BRD-K38055836	etamivan	Respiratory stimulant
53.93	cp	BRD-A81233518	glycopyrrolate	Acetylcholine receptor antagonist
53.91	cp	BRD-K70883034	nimetazepam	GABA receptor agonist
53.82	cp	BRD-A25775766	securinine	GABA receptor antagonist
53.75	cp	BRD-K81128206	edrophonium	Acetylcholinesterase inhibitor
53.73	cp	BRD-K87696786	LY-456236	Glutamate receptor antagonist
53.36	cp	BRD-A03623303	metoprolol	Adrenergic receptor antagonist
53.27	cp	BRD-K28667793	pyrazinamide	Fatty acid synthase inhibitor
53.19	cp	BRD-K46317332	proadifen	Nitric oxide synthase inhibitor
53.12	cp	BRD-K63089472	farnesylthioacetic-acid	Inhibitor of methyl esterification of farnesylated proteins
53.06	cp	BRD-K98157055	SIB-1757	Glutamate receptor antagonist
53.04	cp	BRD-K02581333	protein-tyrosine-phosphatase-inhibitor-IV	Tyrosine phosphatase inhibitor
53.03	cp	BRD-K71799949	carbamazepine	Carboxamide antiepileptic
53.01	cp	BRD-K99451608	lopinavir	HIV protease inhibitor
53.01	cp	BRD-K09255212	clioquinol	Chelating agent
52.92	cp	BRD-K56558538	ambroxol	Sodium channel blocker
52.76	cp	BRD-A74500471	ethambutol	Bacterial cell wall synthesis inhibitor
52.72	cp	BRD-K06234293	LY-364947	TGF beta receptor inhibitor
52.69	cp	BRD-K15086322	JNJ-10191584	Histamine receptor antagonist
52.66	cp	BRD-K94512704	spiramide	Dopamine receptor antagonist
52.63	cp	BRD-K28075147	biochanin-a	Estrogen receptor agonist
52.5	cp	BRD-K68437527	EMF-bca1-60	caspase inhibitor
52.37	cp	BRD-A25576662	streptozotocin	DNA alkylating agent
52.32	cp	BRD-A01295252	trans-7-hydroxy-pipat	Dopamine receptor ligand
52.22	cp	BRD-A52588987	SKF-83566	Dopamine receptor antagonist
52.08	cp	BRD-K32977963	eugenol	Androgen receptor antagonist
52.02	cp	BRD-K95851186	CGP-13501	GABA receptor modulator
51.97	cp	BRD-K81709173	halcinonide	Glucocorticoid receptor agonist
51.93	cp	BRD-K15868788	SDZ-205-557	Serotonin receptor antagonist
51.87	cp	BRD-K59331372	SB-366791	TRPV antagonist
51.66	cp	BRD-K32584078	BML-257	AKT inhibitor
51.53	cp	BRD-A28318179	aminomethyltransferase	Nitric oxide synthase inhibitor
51.41	cp	BRD-K60511616	pravastatin	HMGCR inhibitor
51.38	cp	BRD-K17823458	danoprevir	HCV inhibitor
51.35	cp	BRD-K34098590	tienilic-acid	Sodium/potassium/chloride transporter inhibitor
51.3	cp	BRD-A84327315	calcitriol	Vitamin D receptor agonist
51.28	cp	BRD-K68756823	FR-180204	-666
51.21	cp	BRD-A47706533	L-BSO	Glutathione transferase inhibitor
51.09	cp	BRD-K01555864	dibenzoylmethane	Antineoplastic
51.01	cp	BRD-K73978287	hydrocortisone	Glucocorticoid receptor agonist
50.9	cp	BRD-K36927236	glibenclamide	Sulfonylurea
50.8	cp	BRD-A35623999	CGP-37157	L-type calcium channel blocker
50.75	cp	BRD-A15493168	tetracycline	Bacterial 30S ribosomal subunit inhibitor
50.69	cp	BRD-K93332168	isocarboxazid	Monoamine oxidase inhibitor
50.61	cp	BRD-K56064827	EI-273	PKC inhibitor
50.57	cp	BRD-K56509348	BMS-182874	Endothelin receptor antagonist
50.49	cp	BRD-K82731415	olomoucine	CDK inhibitor
50.47	cp	BRD-A87606379	nadolol	Adrenergic receptor antagonist
50.39	cp	BRD-A42759514	ornidazole	Antiprotozoal
50.21	cp	BRD-K77625572	etomoxir	Carnitine palmitoyltransferase inhibitor
50.14	cp	BRD-K63533170	AM-630	Cannabinoid receptor antagonist
49.92	cp	BRD-A15914070	4-hydroxy-2-nonenal	Cytotoxic lipid peroxidation product
49.85	cp	BRD-A47598013	citalopram	Serotonin reuptake inhibitor
49.73	cp	BRD-K10670311	sulfasalazine	Antirheumatic
49.68	cp	BRD-K87024524	phenelzine	Monoamine oxidase inhibitor
49.33	cp	BRD-A31312900	montelukast	Leukotriene receptor antagonist
49.3	cp	BRD-K96144918	mead-acid	KPL-1 tumor suppressor
49.18	cp	BRD-A28856712	tetryzoline	Adrenergic receptor agonist
49.17	cp	BRD-K67080878	milrinone	Phosphodiesterase inhibitor
48.76	cp	BRD-A09539288	homatropine	Acetylcholine receptor antagonist
48.74	cp	BRD-K19525698	ozagrel	Thromboxane synthase inhibitor
48.69	cp	BRD-K00234327	RU-24969	Serotonin receptor agonist
48.57	cp	BRD-A65597028	RX-821002	Adrenergic receptor antagonist
48.54	cp	BRD-K93441486	diphemanil	Acetylcholine receptor antagonist
48.46	cp	BRD-K10860596	granisetron	Serotonin receptor antagonist
48.44	cp	BRD-A67981824	cefotaxime	Bacterial cell wall synthesis inhibitor
48.44	cp	BRD-K63151507	MNITMT	Lymphocyte inhibitor
48.38	cp	BRD-A84389633	tropanyl-3,5-dimethylbenzoate	Serotonin receptor antagonist
48.34	cp	BRD-K66615216	moxifloxacin	Bacterial DNA gyrase inhibitor
48.22	cp	BRD-K32906660	bis-tyrphostin	EGFR inhibitor
48.19	cp	BRD-K90382497	GW-843682X	PLK inhibitor
48.09	cp	BRD-A43082555	loxoprofen	Cyclooxygenase inhibitor
48.06	cp	BRD-A78391468	prednisolone	Glucocorticoid receptor agonist
47.89	cp	BRD-K52662033	lidocaine	Histamine receptor agonist
47.87	cp	BRD-K96319534	phentermine	Dopamine uptake inhibitor
47.84	cp	BRD-A41301928	bongkrek-acid	Mitochondrial ADP, ATP translocase inhibitor
47.84	cp	BRD-K82983861	GW-0742	PPAR receptor agonist
47.84	cp	BRD-K78485176	olmesartan	Angiotensin receptor antagonist
47.76	cp	BRD-K32755366	reserpic-acid	Norepinephrine transporter inhibitor
47.7	cp	BRD-K15933101	ropinirole	Dopamine receptor agonist
47.58	cp	BRD-K92731339	perindopril	ACE inhibitor
47.56	cp	BRD-K74514084	pazopanib	KIT inhibitor
47.51	cp	BRD-K65639003	icariin	Phosphodiesterase inhibitor
47.49	cp	BRD-K91315211	betahistine	Histamine receptor agonist
47.34	cp	BRD-K18250272	propoxycaine	Local anesthetic
47.3	cp	BRD-K09436313	prostaglandin	Prostanoid receptor antagonist
47.28	cp	BRD-K88551539	CAY-10585	HIF modulator
47.17	cp	BRD-K34014345	naproxol	Anti-inflammatory
47.08	cp	BRD-K15196155	IBC-293	Hydroxycarboxylic acid receptor agonist
47.05	cp	BRD-K26521938	dinoprostone	Prostanoid receptor agonist
47.05	cp	BRD-K51318897	fenbendazole	Tubulin inhibitor
46.92	cp	BRD-K15262564	mupirocin	Isoleucyl-tRNA synthetase inhibitor
46.84	cp	BRD-K78084463	W-12	Calmodulin antagonist
46.8	cp	BRD-K39569857	avrainvillamide-analog-3	nucleophosmin inhibitor
46.76	cp	BRD-K82688027	RG-13022	PDGFR receptor inhibitor
46.73	cp	BRD-K87226815	cycloserine	Bacterial cell wall synthesis inhibitor
46.7	cp	BRD-K97330509	SRC-kinase-inhibitor-II	SRC inhibitor
46.65	cp	BRD-K19796430	erismodegib	Smoothened receptor antagonist
46.62	cp	BRD-A69636825	diltiazem	Calcium channel blocker
46.52	cp	BRD-A01317026	7,8-dihydro-L-biopterin	Dihydroneopterin aldolase inhibitor
46.52	cp	BRD-K28578425	cilostamide	Phosphodiesterase inhibitor
46.31	cp	BRD-K34154330	tracazolate	GABA receptor modulator
46.3	cp	BRD-K67261995	adipiodone	Contrast agent
46.14	cp	BRD-K05901394	terguride	Dopamine receptor agonist
46.06	cp	BRD-K79145749	dibenzepin	Norepinephrine reuptake inhibitor
46.05	cp	BRD-K46018455	bezafibrate	PPAR receptor agonist
45.93	cp	BRD-K97158071	droperidol	Dopamine receptor antagonist
45.69	cp	BRD-A84389091	L-655708	GABA receptor inverse agonist
45.58	cp	BRD-K31054881	BMY-7378	Adrenergic receptor antagonist
45.47	cp	BRD-A58048407	nimodipine	Calcium channel blocker
45.24	cp	BRD-K17306061	aprepitant	Tachykinin antagonist
45.11	cp	BRD-K66206289	lobeline	Acetylcholine receptor antagonist
44.78	cp	BRD-A32349859	methyl-angolensate	Apoptosis inhibitor
44.75	cp	BRD-K76064317	tyrphostin-AG-1296	FLT3 inhibitor
44.71	cp	BRD-K67506692	tyrphostin-AG-126	ERK1 and ERK2 phosphorylation inhibitor
44.62	cp	BRD-M41783010	acamprosate	Glutamate receptor antagonist
44.61	cp	BRD-K47679368	bromfenac	Cyclooxygenase inhibitor
44.54	cp	BRD-K10852020	tolcapone	Catechol O methyltransferase inhibitor
44.45	cp	BRD-K52020312	metronidazole	DNA inhibitor
44.37	cp	BRD-K99029477	prometon	Photosynthesis inhibitor
44.27	cp	BRD-A49765801	fludroxycortide	Glucocorticoid receptor agonist
44.19	cp	BRD-A09467419	mebeverine	Acetylcholine receptor antagonist
44.05	cp	BRD-K72264770	QW-BI-011	Histone lysine methyltransferase inhibitor
44	cp	BRD-K54529596	captopril	ACE inhibitor
43.95	cp	BRD-K11905747	spectinomycin	Bacterial 30S ribosomal subunit inhibitor
43.67	cp	BRD-K32318651	acyclovir	DNA polymerase inhibitor
43.64	cp	BRD-K97564742	mepyramine	Histamine receptor antagonist
43.6	cp	BRD-K30189597	SYK-inhibitor	SYK inhibitor
43.52	cp	BRD-A06390036	hydroquinidine	Antiarrhythmic
43.45	cp	BRD-A01826957	xanthinol	Vasodilator
43.31	cp	BRD-K21565985	xylazine	Adrenergic receptor agonist
43.2	cp	BRD-K45033733	famciclovir	DNA polymerase inhibitor
43.18	cp	BRD-K33226500	indinavir	HIV protease inhibitor
42.96	cp	BRD-K88741031	methyl-2,5-dihydroxycinnamate	EGFR inhibitor
42.86	cp	BRD-K64670467	JNJ-16259685	Glutamate receptor antagonist
42.62	cp	BRD-A89672324	CGP-55845	GABA receptor antagonist
42.61	cp	BRD-A41722204	sulmazole	Adenosine receptor antagonist
42.59	cp	BRD-A43849199	karakoline	Phytotoxin
42.43	cp	BRD-K88759641	EMD-66684	Angiotensin receptor antagonist
42.38	cp	BRD-A14985772	ascorbyl-palmitate	antioxidant
42.36	cp	BRD-K32836707	CAY-10577	Casein kinase inhibitor
42.36	cp	BRD-K46211610	tolazoline	Adrenergic receptor antagonist
42.19	cp	BRD-K28137194	loreclezole	GABA receptor agonist
42.08	cp	BRD-A22769835	homochlorcyclizine	Antihistamine
42.01	cp	BRD-K77695569	tiabendazole	Angiogenesis inhibitor
42	cp	BRD-K00206590	P-1075	ATP channel activator
41.98	cp	BRD-K56047318	RHC-80267	Triacylglycerol lipase inhibitor
41.94	cp	BRD-A49370193	RO-60-0175	Serotonin receptor agonist
41.93	cp	BRD-A65440446	cimaterol	Adrenergic receptor agonist
41.75	cp	BRD-A74980173	gatifloxacin	Bacterial DNA gyrase inhibitor
41.72	cp	BRD-A44551378	LFM-A12	EGFR inhibitor
41.69	cp	BRD-K25875056	SC-9	Protein tyrosine kinase activator
41.59	cp	BRD-K03319035	maprotiline	Norepinephrine reuptake inhibitor
41.59	cp	BRD-A16754160	ampicillin	Bacterial cell wall synthesis inhibitor
41.57	cp	BRD-K52735702	cefdinir	Bacterial cell wall synthesis inhibitor
41.14	cp	BRD-A29731977	17-hydroxyprogesterone-caproate	progesterone receptor agonist
41.14	cp	BRD-A92670106	tocainide	Sodium channel blocker
41.13	cp	BRD-K37792168	denbufylline	Phosphodiesterase inhibitor
41.09	cp	BRD-K76698671	HNHA	HDAC inhibitor
40.97	cp	BRD-K40887525	ritanserin	Serotonin receptor antagonist
40.79	cp	BRD-K88742110	BRD-K88742110	HDAC inhibitor
40.7	cp	BRD-A04668240	CGP-52432	GABA receptor antagonist
40.64	cp	BRD-K82846253	repaglinide	Insulin secretagogue
40.52	cp	BRD-K82823076	RO-15-4513	GABA benzodiazepine site receptor inverse agonist
40.44	cp	BRD-K56596464	QX-314	Sodium channel blocker
40.39	cp	BRD-K11107424	tiotidine	Histamine receptor antagonist
40.32	cp	BRD-A79314293	cephalosporanic-acid	Bacterial cell wall synthesis inhibitor
40.3	cp	BRD-K39670393	amthamine	Histamine receptor agonist
40.2	cp	BRD-A13650332	flucloxacillin	Bacterial cell wall synthesis inhibitor
40.05	cp	BRD-K47631482	bromhexine	Mucolytic agent
40.01	cp	BRD-K50214219	CS-1657	PARP inhibitor
39.86	cp	BRD-K74212935	ergocryptine	Dopamine agonist
39.78	cp	BRD-K89375097	pirenzepine	Acetylcholine receptor antagonist
39.77	cp	BRD-K05434375	HA-1004	Calcium channel blocker
39.73	cp	BRD-A93659613	GR-89696	Opioid receptor agonist
39.44	cp	BRD-A10523515	GSK-429286A	Rho associated kinase inhibitor
39.44	cp	BRD-K23204545	busulfan	DNA inhibitor
39.39	cp	BRD-A38747044	KU-14R	Imidazoline receptor ligand
39.38	cp	BRD-K83302049	protopine	Histamine receptor antagonist
39.33	cp	BRD-K51805276	temefos	Cholinesterase inhibitor
39.32	cp	BRD-K97181089	amiloride	Sodium channel blocker
39.23	cp	BRD-K23623876	decafluorobutane	Contrast agent
39.16	cp	BRD-K09635134	l-erythro-MAPP	negative control for D-erythro-MAPP
39.1	cp	BRD-A90515964	guaifenesin	Expectorant
38.98	cp	BRD-K33211335	dextromethorphan	Glutamate receptor antagonist
38.93	cp	BRD-K09132007	D-4476	TGF beta receptor inhibitor
38.9	cp	BRD-A80641450	FR-139317	Endothelin receptor antagonist
38.89	cp	BRD-K51941867	LM-1685	Cyclooxygenase inhibitor
38.84	cp	BRD-K90027355	spironolactone	Mineralocorticoid receptor antagonist
38.82	cp	BRD-A35511923	L-803087	Somatostatin receptor agonist
38.81	cp	BRD-A84174393	meloxicam	Cyclooxygenase inhibitor
38.78	cp	BRD-K83597974	pargyline	Monoamine oxidase inhibitor
38.76	cp	BRD-A06726973	dibutyrylcyclic-gmp	cGMP analog
38.71	cp	BRD-K13356952	methazolamide	Carbonic anhydrase inhibitor
38.57	cp	BRD-A71157293	fursultiamine	Vitamin B
38.47	cp	BRD-A97479839	piperidolate	Acetylcholine receptor antagonist
38.35	cp	BRD-K82091397	SB-239063	p38 MAPK inhibitor
38.31	cp	BRD-A93000692	ciglitazone	PPAR receptor agonist
38.31	cp	BRD-A99571536	dubinidine	Anti-epileptic
38.14	cp	BRD-K96271548	coumaric-acid	Antioxidant
38.04	cp	BRD-K75641298	metoclopramide	Dopamine receptor antagonist
38.03	cp	BRD-K45435259	SCH-23390	Dopamine receptor antagonist
37.9	cp	BRD-K10016611	pyridine-2-aldoxime	Acetylcholinesterase inhibitor
37.78	cp	BRD-K55591206	epigallocatechin	Nitric oxide synthase inhibitor
37.7	cp	BRD-K01648091	LE-300	Dopamine receptor antagonist
37.68	cp	BRD-K00959089	thenoyltrifluoroacetone	Chelating agent
37.6	cp	BRD-A08877921	cephalotaxine	Protein synthesis inhibitor
37.51	cp	BRD-A31227688	kynuramine	Aryl hydrocarbon receptor activator
37.5	cp	BRD-K39339537	epirizole	Cyclooxygenase inhibitor
37.44	cp	BRD-A31159102	fluoxetine	Selective serotonin reuptake inhibitor (SSRI)
37.42	cp	BRD-K08619838	tremorine	Acetylcholine receptor agonist
37.15	cp	BRD-K08973992	linoleic-acid	Oxidative stress inducer
37.02	cp	BRD-K27351809	nomegestrol	Progesterone receptor agonist
36.96	cp	BRD-K59851896	calycanthine	GABA release inhibitor
36.94	cp	BRD-K98684188	GSK-0660	PPAR receptor antagonist
36.94	cp	BRD-K54314721	zolmitriptan	Serotonin receptor agonist
36.89	cp	BRD-K97354755	SU-6656	SRC inhibitor
36.85	cp	BRD-K82941592	rosuvastatin	HMGCR inhibitor
36.82	cp	BRD-A96882008	L-732138	Tachykinin antagonist
36.8	cp	BRD-K07212038	selinidin	Mast cell stabilizer
36.7	cp	BRD-K41868777	W-5	Calmodulin antagonist
36.63	cp	BRD-K11158509	tyrphostin-B44	EGFR inhibitor
36.61	cp	BRD-K08109516	L-701324	Glutamate receptor antagonist
36.6	cp	BRD-K12120659	GR-144053	Integrin antagonist
36.49	cp	BRD-K26160755	RS-45041-190	Imidazoline receptor agonist
36.49	cp	BRD-A38913120	BH3I-1	BCL inhibitor
36.41	cp	BRD-K04877770	FTase-inhibitor-B581	Farnesyltransferase inhibitor
36.37	cp	BRD-K12102668	nialamide	Monoamine oxidase inhibitor
36.36	cp	BRD-A64977602	mirtazapine	Adrenergic receptor antagonist
36.26	cp	BRD-A67605442	tetrahydrobiopterin	Nitric oxide stimulant
36.16	cp	BRD-K78838262	austricine	Hypolipidemic
36.13	cp	BRD-K50859149	sulfafurazole	Bacterial antifolate
36.07	cp	BRD-K64044582	linoleamide	ACAT inhibitor
36.04	cp	BRD-A84702196	penicillin	Bacterial cell wall synthesis inhibitor
35.89	cp	BRD-K94841585	emodic-acid	Laxative
35.88	cp	BRD-A75455249	kavain	Calcium channel modulator
35.63	cp	BRD-A30815329	felodipine	Calcium channel blocker
35.56	cp	BRD-K16444452	ibudilast	Leukotriene receptor antagonist
35.5	cp	BRD-K32330832	VER-155008	HSP inhibitor
35.49	cp	BRD-K46441700	GR-55562	Serotonin receptor antagonist
35.35	cp	BRD-K53737926	amitriptyline	Norepinephrine inhibitor
35.34	cp	BRD-K50128260	sildenafil	Phosphodiesterase inhibitor
35.2	cp	BRD-A80793822	pemoline	Dopamine receptor agonist
35.19	cp	BRD-K31699485	DMEOB	glutamate receptor modulator
35.17	cp	BRD-K82562631	tolmetin	Cyclooxygenase inhibitor
35.14	cp	BRD-K29530284	amlexanox	Histamine receptor modulator
35.11	cp	BRD-A26711594	nicardipine	Calcium channel blocker
34.99	cp	BRD-K56745457	azauridine	Antiviral
34.94	cp	BRD-A82590476	SDZ-NKT-343	Tachykinin antagonist
34.75	cp	BRD-K54472332	elvitegravir	HIV integrase inhibitor
34.68	cp	BRD-K86873305	piperacillin	Bacterial cell wall synthesis inhibitor
34.63	cp	BRD-A20239487	atenolol	Adrenergic receptor antagonist
34.57	cp	BRD-K69837166	trap-101	Nociceptin/orphanin FQ (NOP) receptor antagonist
34.49	cp	BRD-K46742498	alosetron	Serotonin receptor antagonist
34.42	cp	BRD-A12016240	LY-278584	Serotonin receptor antagonist
34.4	cp	BRD-K68103045	CGS-20625	Benzodiazepine receptor agonist
34.4	cp	BRD-A24514565	warfarin	Vitamin K antagonist
34.29	cp	BRD-K63913457	eicosatrienoic-acid	Vasodilator
34.25	cp	BRD-K59570838	homoveratrylamine	Dopamine analog
34.15	cp	BRD-A47633927	NPC-15199	ICAM1 antagonist
34.1	cp	BRD-A78322124	dobutamine	Adrenergic receptor agonist
34.07	cp	BRD-A24122750	saclofen	GABA receptor antagonist
34.07	cp	BRD-K89055274	alverine	Muscle relaxant
33.99	cp	BRD-A29644307	nomifensine	Dopamine uptake inhibitor
33.91	cp	BRD-A92177080	betamethasone	Glucocorticoid receptor agonist
33.84	cp	BRD-A61470182	n-formylmethionylalanine	macrophage activator
33.75	cp	BRD-A64092382	mexiletine	Sodium channel blocker
33.74	cp	BRD-A53077924	tianeptine	Selective serotonin reuptake enhancer (SSRE)
33.62	cp	BRD-K12244279	MEK1-2-inhibitor	MEK inhibitor
33.57	cp	BRD-K44497846	enalapril	ACE inhibitor
33.51	cp	BRD-K06024458	n-arachidonyl-GABA	cannabinoid receptor agonist
33.09	cp	BRD-K48029790	OBAA	Phospholipase inhibitor
33.06	cp	BRD-K44876623	zolpidem	Benzodiazepine receptor agonist
33.05	cp	BRD-A05186015	bupropion	Dopamine uptake inhibitor
33.01	cp	BRD-K87158025	benzamil	Sodium channel blocker
32.91	cp	BRD-K54094468	remoxipride	Dopamine receptor antagonist
32.86	cp	BRD-K71289571	zafirlukast	Leukotriene receptor antagonist
32.7	cp	BRD-A53576514	orphenadrine	Acetylcholine receptor antagonist
32.66	cp	BRD-K63430059	methoxsalen	DNA synthesis inhibitor
32.59	cp	BRD-K18618618	cimetidine	Histamine receptor antagonist
32.2	cp	BRD-A49160188	donepezil	Acetylcholinesterase inhibitor
32.02	cp	BRD-K29653726	topiramate	Carbonic anhydrase inhibitor
32.01	cp	BRD-K09537769	NU-7026	DNA dependent protein kinase inhibitor
31.97	cp	BRD-A72988804	tiaprofenic-acid	Cyclooxygenase inhibitor
31.94	cp	BRD-A75368507	demeclocycline	Bacterial 30S ribosomal subunit inhibitor
31.86	cp	BRD-K66876909	linezolid	Bacterial 50S ribosomal subunit inhibitor
31.57	cp	BRD-K30197592	5-methoxytryptamine	Serotonin receptor agonist
31.4	cp	BRD-K17378184	prestwick-559	Dopamine receptor agonist
31.39	cp	BRD-A26845397	isamoltan	Adrenergic receptor antagonist
31.29	cp	BRD-A45499626	UBP-302	Glutamate receptor antagonist
31.14	cp	BRD-A10715913	sulpiride	Dopamine receptor antagonist
30.96	cp	BRD-K41713976	E-4031	Potassium channel blocker
30.85	cp	BRD-K49328571	dasatinib	BCR-ABL kinase inhibitor
30.81	cp	BRD-A16332958	modafinil	Adrenergic receptor agonist
30.73	cp	BRD-K80725821	RS-16566	Serotonin receptor antagonist
30.69	cp	BRD-K28115081	apafant	Platelet activating factor receptor antagonist
30.63	cp	BRD-K49890030	gavestinel	Glutamate receptor antagonist
30.63	cp	BRD-K33204703	AG-370	PDGFR receptor inhibitor
30.55	cp	BRD-A14208071	oxyphenonium	Cholinergic receptor antagonist
30.55	cp	BRD-K71003802	hippeastrine	Plant alkaloid
30.53	cp	BRD-K51223576	AG-99	Tyrosine kinase inhibitor
30.4	cp	BRD-A37052580	physostigmine	Acetylcholinesterase inhibitor
30.37	cp	BRD-A02713983	dihydrodeoxygedunin	Growth factor receptor activator
30.32	cp	BRD-K76133116	benzydamine	Membrane integrity inhibitor
30.26	cp	BRD-K57033106	tripelennamine	Histamine receptor antagonist
30.26	cp	BRD-K46142322	RS-67333	Serotonin receptor partial agonist
30.18	cp	BRD-K00627859	tubastatin-a	HDAC inhibitor
30.14	cp	BRD-A11135865	nor-binaltorphimine	Opioid receptor antagonist
29.99	cp	BRD-K43860855	iobenguane	Antineoplastic
29.94	cp	BRD-K04111260	raclopride	Dopamine receptor antagonist
29.89	cp	BRD-K59574735	ubenimex	Leukotriene inhibitor
29.81	cp	BRD-K48367671	febuxostat	Xanthine oxidase inhibitor
29.79	cp	BRD-K34820100	tebuthiuron	Photosynthesis inhibitor
29.75	cp	BRD-A67862938	naftidrofuryl	Adrenergic receptor antagonist
29.69	cp	BRD-K20655524	mefexamide	Psychoactive drug
29.64	cp	BRD-K21283037	riluzole	Glutamate inhibitor
29.55	cp	BRD-A88254928	salbutamol	Adrenergic receptor agonist
29.47	cp	BRD-K92758126	gibberellic-acid	NFkB pathway inhibitor
29.3	cp	BRD-K63828191	raloxifene	Estrogen receptor antagonist
29.25	cp	BRD-K20141153	atomoxetine	Norepinephrine transporter inhibitor
29.2	cp	BRD-K07736136	VX-702	p38 MAPK inhibitor
29.15	cp	BRD-A22143024	estropipate	Estrogen receptor agonist
29.13	cp	BRD-K08287586	butylparaben	DNA synthesis inhibitor
28.89	cp	BRD-A97701745	pindolol	Adrenergic receptor antagonist
28.58	cp	BRD-K45401373	betulinic-acid	Apoptosis stimulant
28.47	cp	BRD-K08252256	diclofenac	Cyclooxygenase inhibitor
28.42	cp	BRD-K49668410	clarithromycin	Bacterial 50S ribosomal subunit inhibitor
28.35	cp	BRD-A62890442	3-methyl-GABA	GABA aminotransferase activator
28.21	cp	BRD-K49519144	LY-2140023	Glutamate receptor agonist
28.19	cp	BRD-K26979635	NS-3694	Glutamate receptor antagonist
28.12	cp	BRD-K13642330	cosmosiin	Cytochrome P450 inhibitor
28.1	cp	BRD-K03600606	catechin	Beta secretase inhibitor
28.09	cp	BRD-A61392169	eliprodil	Glutamate receptor antagonist
27.97	cp	BRD-A21723284	naltriben	Opioid receptor antagonist
27.94	cp	BRD-K73999723	telmisartan	Angiotensin receptor antagonist
27.82	cp	BRD-K10177585	PSB-11	Adenosine receptor antagonist
27.73	cp	BRD-K12516989	zaprinast	Phosphodiesterase inhibitor
27.7	cp	BRD-A61858259	CAY-10415	Insulin sensitizer
27.49	cp	BRD-K16277217	piperacetazine	Dopamine receptor antagonist
27.4	cp	BRD-K42221274	NNC-711	GAT inhibitor
27.37	cp	BRD-A64227845	SKF-77434	Dopamine receptor agonist
27.37	cp	BRD-A09056319	alfuzosin	Adrenergic receptor antagonist
27.32	cp	BRD-K31611373	fluprostenol	Prostanoid receptor agonist
27.28	cp	BRD-K52172416	anastrozole	Aromatase inhibitor
27.24	cp	BRD-A55756846	H-7	PKA inhibitor
27.19	cp	BRD-A57457122	VU-0400071-3	Glutamate receptor modulator
27.16	cp	BRD-A00993607	alprenolol	Adrenergic receptor antagonist
27.13	cp	BRD-K13800121	parecoxib	Cyclooxygenase inhibitor
27.13	cp	BRD-A36471396	biperiden	Acetylcholine receptor antagonist
27.11	cp	BRD-A79672927	tropicamide	Acetylcholine receptor antagonist
27.03	cp	BRD-A29260609	acebutolol	Adrenergic receptor antagonist
26.94	cp	BRD-A71262238	nafadotride	Dopamine receptor antagonist
26.9	cp	BRD-K61217870	n-(3-acetamidophenyl)-3-chlorobenzamide	Glutamate receptor antagonist
26.67	cp	BRD-A74667430	etodolac	Cyclooxygenase inhibitor
26.65	cp	BRD-A15131297	benazepril	ACE inhibitor
26.55	cp	BRD-K08806317	timolol	Adrenergic receptor antagonist
26.39	cp	BRD-A33084410	5'-guanidinonaltrindole	Opioid receptor antagonist
26.37	cp	BRD-K70301876	escitalopram	Selective serotonin reuptake inhibitor (SSRI)
26.3	cp	BRD-K40742111	baeomycesic-acid	Lipoxygenase inhibitor
26.13	cp	BRD-K23583188	lavendustin-a	EGFR inhibitor
26.1	cp	BRD-K73109821	diazoxide	Potassium channel activator
26.07	cp	BRD-K22193694	dioxybenzone	Topical sunscreen agent
26.03	cp	BRD-A41941932	vitexin	Antioxidant
25.89	cp	BRD-K66944906	fraxidin	Carbonic anhydrase inhibitor
25.89	cp	BRD-K19352500	prochlorperazine	Dopamine receptor antagonist
25.82	cp	BRD-K82109576	vincristine	Tubulin inhibitor
25.53	cp	BRD-K39462424	dexchlorpheniramine	Histamine receptor antagonist
25.46	cp	BRD-A00758722	noretynodrel	Progestogen hormone
25.45	cp	BRD-A41555725	chlortetracycline	Protein synthesis inhibitor
25.36	cp	BRD-K79254416	decitabine	DNA methyltransferase inhibitor
25.17	cp	BRD-K90259198	W-7	Calmodulin antagonist
25.16	cp	BRD-A95696820	acadesine	AMPK activator
25.14	cp	BRD-A71657825	2-(biphenyl-4-ylsulfonamido)pentanedioic-acid	Matrix metalloprotease inhibitor
25.08	cp	BRD-A48261811	argatroban	Thrombin inhibitor
25.08	cp	BRD-K98769987	flumazenil	Benzodiazepine receptor antagonist
24.92	cp	BRD-A10303790	talampicillin	Bacterial cell wall synthesis inhibitor
24.83	cp	BRD-A05352148	ipratropium	Acetylcholine receptor antagonist
24.74	cp	BRD-K85871428	SC-68376	p38 MAPK inhibitor
24.73	cp	BRD-K95676198	JAK3-inhibitor-V	JAK inhibitor
24.69	cp	BRD-K91336023	mesulergine	Dopamine receptor agonist
24.59	cp	BRD-K54411430	robustic-acid	cAMP inhibitor
24.52	cp	BRD-K57930253	nitrazepam	Benzodiazepine receptor agonist
24.42	cp	BRD-K47780086	penciclovir	DNA directed DNA polymerase inhibitor
24.41	cp	BRD-K17008822	BD-1008	Sigma receptor antagonist
24.13	cp	BRD-K13664374	dichloroacetic-acid	Pyruvate dehydrogenase kinase inhibitor
24.12	cp	BRD-A75935363	atracurium	Acetylcholine receptor antagonist
24.04	cp	BRD-K76568384	PHTPP	Estrogen receptor antagonist
23.99	cp	BRD-K83322645	L-693403	Sigma receptor agonist
23.98	cp	BRD-K54416256	methimazole	Antithyroid
23.98	cp	BRD-K81855038	roxatidine	Histamine receptor antagonist
23.88	cp	BRD-A44448661	pentobarbital	Barbiturate antiepileptic
23.82	cp	BRD-A49906757	scopolamine	Acetylcholine receptor antagonist
23.79	cp	BRD-A39969961	eplerenone	Cytochrome P450 inhibitor
23.76	cp	BRD-A59303141	quinethazone	Thiazide diuretic
23.74	cp	BRD-K04976539	aminogenistein	SRC inhibitor
23.7	cp	BRD-K68407802	KIN001-055	EGFR inhibitor
23.44	cp	BRD-K35128472	2-aminopurine	Serine/threonine kinase inhibitor
23.38	cp	BRD-K01095011	finasteride	5-alpha reductase inhibitor
23.35	cp	BRD-A96897502	U-74389F	Lipid peroxidase inhibitor
23.27	cp	BRD-K89125793	tinidazole	Antiprotozoal
23.26	cp	BRD-K05528470	L-745870	Dopamine receptor antagonist
23.25	cp	BRD-K93331255	lypressin	Vasopressin receptor agonist
23.17	cp	BRD-A83892713	rifampicin	RNA polymerase inhibitor
23.11	cp	BRD-A04327189	synephrine	Adrenergic receptor agonist
23.11	cp	BRD-K60770992	pergolide	Dopamine receptor agonist
23.1	cp	BRD-A58157837	butabindide	Tripeptidyl peptidase inhibitor
23.04	cp	BRD-K79877282	PF-543	Sphingosine kinase inhibitor
22.95	cp	BRD-A41995253	brucine	Glycine receptor antagonist
22.94	cp	BRD-K92446736	zatebradine	HCN channel blocker
22.92	cp	BRD-A24228527	ofloxacin	Bacterial DNA gyrase inhibitor
22.89	cp	BRD-K68867920	quetiapine	Dopamine receptor antagonist
22.77	cp	BRD-A95513702	androsta-1,4-dien-3,17-dione	Aromatase inhibitor
22.68	cp	BRD-K55991774	BAS-09104376	HIV integrase inhibitor
22.67	cp	BRD-K21520694	sulfacetamide	PABA antagonist
22.59	cp	BRD-K35498378	alrestatin	Aldose reductase inhibitor
22.52	cp	BRD-K02265150	amoxapine	Norepinephrine reuptake inhibitor
22.42	cp	BRD-K84663978	trequinsin	Phosphodiesterase inhibitor
22.41	cp	BRD-A92537424	danazol	Estrogen receptor antagonist
22.34	cp	BRD-A63546914	RO-04-5595	Glutamate receptor antagonist
22.33	cp	BRD-K71731651	PNU-120596	Acetylcholine receptor agonist
22.33	cp	BRD-K67445247	flurofamide	Urease inhibitor
22.29	cp	BRD-K23922020	arecaidine	Acetylcholine receptor agonist
22.28	cp	BRD-K46435977	valaciclovir	DNA polymerase inhibitor
22.28	cp	BRD-K19554809	MK-212	Serotonin receptor agonist
22.27	cp	BRD-A68589262	troxipide	Glucosamine synthetase stimulant
22.27	cp	BRD-A35912562	pregnenolone	Glutamate receptor modulator
22.02	cp	BRD-A68039575	liquiritigenin	Aromatase inhibitor
21.92	cp	BRD-K46937689	phenazone	Cyclooxygenase inhibitor
21.87	cp	BRD-K00656370	6-aminochrysene	Transferase inhibitor
21.84	cp	BRD-K12513978	fenbufen	Cyclooxygenase inhibitor
21.73	cp	BRD-K85119730	tolbutamide	ATP channel blocker
21.6	cp	BRD-K94649603	taxifolin	Opioid receptor antagonist
21.6	cp	BRD-A15415227	GW-1929	PPAR receptor agonist
21.59	cp	BRD-K98521173	desoxycortone	Mineralocorticoid receptor agonist
21.55	cp	BRD-K90885812	propantheline	Acetylcholine receptor antagonist
21.52	cp	BRD-K83144676	olmesartan	Angiotensin antagonist
21.4	cp	BRD-K85242180	beta-CCP	Indoleamine 2,3-dioxygenase inhibitor
21.4	cp	BRD-A42553870	L-152804	Neuropeptide receptor antagonist
21.24	cp	BRD-A42571354	cetirizine	Histamine receptor antagonist
21.1	cp	BRD-A36074203	remacemide	Glutamate receptor antagonist
21.08	cp	BRD-K22031190	diflunisal	Prostanoid receptor antagonist
21.04	cp	BRD-A26334849	propafenone	Antiarrhythmic
21.03	cp	BRD-K47717570	NBQX	Glutamate receptor antagonist
20.95	cp	BRD-K82865713	prostaglandin-b2	cAMP inhibitor
20.94	cp	BRD-A19661776	mianserin	Serotonin receptor antagonist
20.86	cp	BRD-K44442813	pidotimod	Interferon receptor agonist
20.75	cp	BRD-A31801025	formestane	Aromatase inhibitor
20.71	cp	BRD-K12260308	xanthoxyline	Antifungal
20.59	cp	BRD-K53220666	trimetozine	Sedative
20.32	cp	BRD-A54487287	cortisone	Glucocorticoid receptor agonist
20.31	cp	BRD-K19284129	salvinorin-a	Opioid receptor agonist
20.25	cp	BRD-K41445866	alfaxalone	Chloride channel agonist
20.1	cp	BRD-K71430621	clobenpropit	Histamine receptor antagonist
20.08	cp	BRD-K74763371	bosentan	Endothelin receptor antagonist
20.04	cp	BRD-A17819071	gedunin	HSP inhibitor
20	cp	BRD-K90733503	cefalexin	Bacterial cell wall synthesis inhibitor
19.97	cp	BRD-K78633253	EXO-1	ARF inhibitor
19.93	cp	BRD-K76775527	nimesulide	Cyclooxygenase inhibitor
19.84	cp	BRD-K18316707	O-1918	Cannabinoid receptor antagonist
19.75	cp	BRD-K40619305	larixinic-acid	Compound that interacts with metal centers
19.67	cp	BRD-A24429032	HEAT	Adrenergic receptor antagonist
19.62	cp	BRD-M40783228	mesna	Antioxidant
19.33	cp	BRD-K03384561	roquinimex	Angiogenesis inhibitor
19.15	cp	BRD-K06388322	pramipexole	Dopamine receptor agonist
19.07	cp	BRD-K35240538	methylprednisolone	Glucocorticoid receptor agonist
18.99	cp	BRD-A56012032	thiorphan	Membrane metalloendopeptidase inhibitor
18.89	cp	BRD-K02607075	tubocurarine	Acetylcholine receptor antagonist
18.5	cp	BRD-K18799075	BAY-59-3074	Cannabinoid receptor partial agonist
18.47	cp	BRD-A16700644	isoxsuprine	Adrenergic receptor agonist
18.46	cp	BRD-A22684332	procaterol	Adrenergic receptor agonist
18.3	cp	BRD-A20126139	medrysone	Glucocorticoid receptor agonist
18.25	cp	BRD-K82484965	carmoxirole	Dopamine receptor agonist
18.22	cp	BRD-A90131694	alclometasone	Glucocorticoid receptor agonist
18.14	cp	BRD-A63836183	PD-123319	Angiotensin receptor antagonist
17.9	cp	BRD-K05804044	AZ-628	RAF inhibitor
17.87	cp	BRD-K82561139	ricinine	Casein kinase inhibitor
17.87	cp	BRD-K55748775	SCH-28080	ATPase inhibitor
17.79	cp	BRD-K17796732	JWH-015	Cannabinoid receptor agonist
17.79	cp	BRD-A42346008	metanephrine	Epinephrine metabolite
17.77	cp	BRD-K53857191	risperidone	Dopamine receptor antagonist
17.76	cp	BRD-K05395900	nicotine	Acetylcholine receptor agonist
17.61	cp	BRD-K95763993	trapidil	PDGFR receptor inhibitor
17.6	cp	BRD-K49372556	mofezolac	Cyclooxygenase inhibitor
17.59	cp	BRD-K44067360	flufenamic-acid	Chloride channel blocker
17.49	cp	BRD-K94830329	ataluren	CFTR channel agonist
17.46	cp	BRD-K50324045	avrainvillamide-analog-6	nucleophosmin inhibitor
17.29	cp	BRD-K61177364	NBI-27914	CRF receptor antagonist
17.15	cp	BRD-K72420232	WZ-4002	EGFR inhibitor
17.14	cp	BRD-K22096725	ALW-II-49-7	Ephrin inhibitor
17.13	cp	BRD-K37447567	hydrocotarnine	Opioid receptor antagonist
17.12	cp	BRD-K32795028	1-benzylimidazole	Thromboxane synthase inhibitor
17.12	cp	BRD-K63792901	arecaidine	Acetylcholine receptor agonist
16.95	cp	BRD-K16508793	diazepam	Benzodiazepine receptor agonist
16.91	cp	BRD-A66435872	HTMT	Histamine receptor agonist
16.89	cp	BRD-K34437622	BRD-K34437622	Thymidylate synthase inhibitor
16.68	cp	BRD-K99291625	SB-203580	p38 MAPK inhibitor
16.61	cp	BRD-K68341547	W-9	Calmodulin antagonist
16.58	cp	BRD-A46393198	tetramisole	Immunostimulant
16.55	cp	BRD-K70330367	amantadine	Glutamate receptor antagonist
16.53	cp	BRD-A46179541	doxapram	Potassium channel blocker
16.43	cp	BRD-A39172021	ampiroxicam	Cyclooxygenase inhibitor
16.31	cp	BRD-A77118605	BML-ST330	Phospholipase inhibitor
16.29	cp	BRD-K96862998	pirfenidone	TGF beta receptor inhibitor
16.25	cp	BRD-K04710043	hexamethylenebisacetamide	AKT inhibitor
16.19	cp	BRD-A41833852	naloxone	Opioid receptor antagonist
16.15	cp	BRD-K68190965	GR-46611	Serotonin receptor agonist
16.09	cp	BRD-K42679050	Y-27152	Potassium channel activator
16.08	cp	BRD-K01624546	docosatrienoic-acid	LTB4 inhibitor
16.02	cp	BRD-K00603606	ticlopidine	Purinergic receptor antagonist
15.95	cp	BRD-A56987319	SQ-22536	Adenylyl cyclase inhibitor
15.93	cp	BRD-K59633790	VU-0420363-1	SARS coronavirus 3C-like protease inhibitor
15.87	cp	BRD-A27489425	rolitetracycline	Bacterial 30S ribosomal subunit inhibitor
15.85	cp	BRD-K78294846	osthol	Calcium channel blocker
15.84	cp	BRD-K11696279	BU-239	Imidazoline receptor agonist
15.74	cp	BRD-A17535965	gelsemine	Acetylcholine receptor antagonist
15.73	cp	BRD-K93461745	buspirone	Serotonin receptor agonist
15.7	cp	BRD-A39255369	DCPIB	Chloride channel blocker
15.55	cp	BRD-K88611939	aniracetam	Glutamate receptor agonist
15.46	cp	BRD-A26384407	chlortalidone	Carbonic anhydrase inhibitor
15.38	cp	BRD-A96799240	4-hydroxyretinoic-acid	Retinoid receptor binder
15.34	cp	BRD-K00312224	PPT	Estrogen receptor agonist
15.28	cp	BRD-K06335600	tizanidine	Adrenergic receptor agonist
15.26	cp	BRD-K91904471	SD-169	p38 MAPK inhibitor
15.23	cp	BRD-K63874012	thioperamide	Histamine receptor antagonist
15.16	cp	BRD-K98493452	honokiol	AKT inhibitor
15.11	cp	BRD-A19053259	pseudopelletierine	Anthelmintic
15.06	cp	BRD-K36862742	hydroflumethiazide	Sodium/potassium/chloride transporter inhibitor
14.93	cp	BRD-A29082194	gitoxigenin	ATPase inhibitor
14.91	cp	BRD-A36217750	sulfinpyrazone	Uricosuric blocker
14.9	cp	BRD-K67298865	SB-431542	TGF beta receptor inhibitor
14.83	cp	BRD-K64514229	toltrazuril	Antiprotozoal
14.8	cp	BRD-K95237249	probenecid	Uricosuric blocker
14.77	cp	BRD-K87919739	tyrphostin-AG-825	Receptor tyrosine protein kinase inhibitor
14.61	cp	BRD-A51714012	venlafaxine	Adrenergic inhibitor
14.47	cp	BRD-A79903587	tegafur	Thymidylate synthase inhibitor
14.46	cp	BRD-K57718010	pentylenetetrazol	GABA receptor antagonist
14.44	cp	BRD-A75479906	rimantadine	Antiviral
14.42	cp	BRD-K53878242	MMPX	Phosphodiesterase inhibitor
14.41	cp	BRD-A23359898	sibutramine	Serotonin reuptake inhibitor
14.4	cp	BRD-M45964048	verteporfin	Photosensitizing agent
14.36	cp	BRD-K55034111	pefloxacin	Bacterial DNA gyrase inhibitor
14.32	cp	BRD-K69688083	mestinon	Cholinesterase inhibitor
14.31	cp	BRD-A87719232	naproxen	Cyclooxygenase inhibitor
14.24	cp	BRD-K91733562	secoisolariciresinol	Antioxidant
14.21	cp	BRD-K99174507	cardiogenol-c	Cardiomyogenesis inducer
14.16	cp	BRD-K86887724	dofetilide	Potassium channel blocker
14.12	cp	BRD-K21733600	rofecoxib	Cyclooxygenase inhibitor
14.05	cp	BRD-A97674275	ranolazine	Sodium channel blocker
13.99	cp	BRD-A33168282	sotalol	Adrenergic receptor antagonist
13.97	cp	BRD-K59753975	vindesine	Tubulin inhibitor
13.92	cp	BRD-K17110974	aristolochic-acid	Phospholipase inhibitor
13.92	cp	BRD-K13032584	procarbazine	Monoamine oxidase inhibitor
13.81	cp	BRD-A20589515	dihydroxyphenylglycine	Glutamate receptor agonist
13.71	cp	BRD-K69032158	diprotin-a	Dipeptidyl peptidase inhibitor
13.69	cp	BRD-A95445494	maackiain	Sodium/glucose cotransporter inhibitor
13.64	cp	BRD-A41450521	tosufloxacin	Bacterial DNA gyrase inhibitor
13.64	cp	BRD-K03981224	ethisterone	Progestogen hormone
13.63	cp	BRD-K54316499	tolterodine	Acetylcholine receptor antagonist
13.57	cp	BRD-K67831364	ZM-323881	VEGFR inhibitor
13.57	cp	BRD-K52512893	SC-19220	Prostanoid receptor antagonist
13.54	cp	BRD-K47278471	diphenhydramine	Histamine receptor antagonist
13.48	cp	BRD-K44899736	RO-16-6941	Monoamine oxidase inhibitor
13.46	cp	BRD-K59037100	oxybenzone	Lipase inhibitor
13.42	cp	BRD-K91900765	VX-745	p38 MAPK inhibitor
13.39	cp	BRD-A56245458	reichstein	Androgen receptor antagonist
13.34	cp	BRD-K11373525	ZD-7155	Angiotensin receptor antagonist
13.25	cp	BRD-A43974499	reboxetine	Adrenergic receptor antagonist
13.21	cp	BRD-K68332390	ponalrestat	Aldose reductase inhibitor
13.15	cp	BRD-A17428743	BW-723C86	Serotonin receptor agonist
13.12	cp	BRD-K43245338	MDL-28170	Calpain inhibitor
13.09	cp	BRD-K38903228	hesperidin	Flavanone glycoside
13.04	cp	BRD-K24240364	GYKI-52466	Glutamate receptor antagonist
13.01	cp	BRD-K18779551	bifemelane	Acetylcholine release stimulant
13.01	cp	BRD-K30649484	mafenide	Carbonic anhydrase inhibitor
12.92	cp	BRD-K62363391	dapsone	Bacterial antifolate
12.88	cp	BRD-K55703048	latrepirdine	Glutamate receptor antagonist
12.75	cp	BRD-A74904029	EI-231	Casein kinase inhibitor
12.7	cp	BRD-K27710560	splitomycin	SIRT inhibitor
12.65	cp	BRD-K72816382	cinalukast	Leukotriene receptor antagonist
12.65	cp	BRD-K62929068	6-benzylaminopurine	Purinergic receptor activator
12.65	cp	BRD-K02867583	minaprine	Serotonin reuptake inhibitor
12.57	cp	BRD-A85587465	bemesetron	Serotonin receptor antagonist
12.55	cp	BRD-K46424862	hymecromone	Monoamine oxidase inhibitor
12.54	cp	BRD-K00662280	CL-218872	GABA receptor agonist
12.5	cp	BRD-K76810206	nicergoline	Adrenergic receptor antagonist
12.43	cp	BRD-A98299281	velnacrine	cholinesterase inhibitor
12.41	cp	BRD-A90799790	isradipine	Calcium channel blocker
12.35	cp	BRD-A62434282	goserelin	Gonadotropin releasing factor hormone receptor agonist
12.25	cp	BRD-A02189320	met-leu-phe	-666
12.23	cp	BRD-K46384212	o-3M3FBS	phospholipase activator
12.21	cp	BRD-A50928468	norgestrel	Progesterone receptor agonist
12.14	cp	BRD-A09722536	cyclophosphamide	DNA alkylating agent
12.08	cp	BRD-K55044200	amoxicillin	Penicillin binding protein inhibitor
12.03	cp	BRD-A25143711	hydrocortisone	Glucocorticoid receptor agonist
12.01	cp	BRD-A17453586	MDL-72832	Serotonin receptor agonist
11.99	cp	BRD-A75552914	isoxicam	Cyclooxygenase inhibitor
11.98	cp	BRD-K56403959	ZK-756326	CC chemokine receptor ligand
11.88	cp	BRD-K18757346	U-46619	Thromboxane receptor agonist
11.86	cp	BRD-K73838513	cinacalcet	Calcium channel activator
11.85	cp	BRD-A66563878	medetomidine	Adrenergic receptor agonist
11.79	cp	BRD-K26015241	ODQ	Guanylyl cyclase inhibitor
11.78	cp	BRD-K36638830	anabasine	Acetylcholine receptor agonist
11.7	cp	BRD-K45117373	Y-26763	Potassium channel activator
11.57	cp	BRD-K39621635	artemether	Antimalarial
11.53	cp	BRD-K31633810	DAU-5884	Acetylcholine receptor antagonist
11.38	cp	BRD-K94689771	pinocembrin	CYP1B1 inhibitor
11.35	cp	BRD-K31471398	dihydrexidine	Dopamine receptor agonist
11.34	cp	BRD-K50938786	ropivacaine	Sodium channel blocker
11.32	cp	BRD-K89348303	ramipril	ACE inhibitor
11.29	cp	BRD-K15601958	SEW-2871	Lysophospholipid receptor agonist
11.24	cp	BRD-K26429091	J-104129	Acetylcholine receptor antagonist
11.16	cp	BRD-K26548821	quinpirole	Dopamine receptor agonist
11.13	cp	BRD-K40758068	efavirenz	HIV protease inhibitor
10.99	cp	BRD-K86434416	selegiline	Monoamine oxidase inhibitor
10.95	cp	BRD-K36616567	doxepin	Histamine receptor antagonist
10.9	cp	BRD-K42142750	retrorsine	Antimitotic
10.9	cp	BRD-K71266197	PSB-06126	NTPDase inhibitor
10.85	cp	BRD-A34751532	homosalate	HSP inducer
10.83	cp	BRD-K81272440	dantrolene	Calcium channel blocker
10.81	cp	BRD-K94920105	DR-2313	PARP inhibitor
10.81	cp	BRD-K80325895	eicosadienoic-acid	-666
10.71	cp	BRD-K88849294	lobaric-acid	Tyrosine phosphatase inhibitor
10.69	cp	BRD-K67578145	GDC-0879	RAF inhibitor
10.62	cp	BRD-K30570479	VU-0400195-3	Glutamate receptor modulator
10.6	cp	BRD-A62525898	prednisone	Glucocorticoid receptor agonist
10.59	cp	BRD-A26097136	bulleyaconitine-a	Non-opiod analgesic
10.59	cp	BRD-K05906022	limonin	HIV protease inhibitor
10.58	cp	BRD-K97799481	theophylline	Adenosine receptor antagonist
10.58	cp	BRD-K77171813	proxyfan	Histamine receptor modulator
10.58	cp	BRD-K37618799	MRS-1220	Adenosine receptor antagonist
10.55	cp	BRD-K22947005	dexbrompheniramine	Histamine receptor antagonist
10.55	cp	BRD-K76274772	MAPP-D-erythro	Ceramidase inhibitor
10.53	cp	BRD-A87479750	tenidap	Cyclooxygenase inhibitor
10.53	cp	BRD-K64994968	progesterone	Progesterone receptor agonist
10.47	cp	BRD-A13946108	sulindac	Cyclooxygenase inhibitor
10.45	cp	BRD-K98426715	tubacin	HDAC inhibitor
10.43	cp	BRD-K36009368	NNC-63-0532	Opioid receptor agonist
10.29	cp	BRD-A95696066	nisoxetine	Norepinephrine reuptake inhibitor
10.23	cp	BRD-K33193182	methylnorlichexanthone	Aurora kinase inhibitor
10.21	cp	BRD-K88871508	lisuride	Dopamine receptor agonist
10.2	cp	BRD-K14993104	bemegride	Chemoreceptor agonist
10.11	cp	BRD-K75615183	talipexole	Adrenergic receptor agonist
10.08	cp	BRD-A03216249	mepivacaine	Potassium channel blocker
10.07	cp	BRD-K30480208	torasemide	Electrolyte reabsorption inhibitor
10.01	cp	BRD-K35559145	levomepromazine	Dopamine receptor antagonist
10	cp	BRD-K85266041	DNQX	Glutamate receptor antagonist
9.95	cp	BRD-A14798026	mestranol	Estrogen receptor agonist
9.94	cp	BRD-K17868609	BRL-54443	Serotonin receptor agonist
9.91	cp	BRD-K45479396	BP-554	Serotonin receptor agonist
9.89	cp	BRD-A94669766	naringenin	Aromatase inhibitor
9.86	cp	BRD-K41143549	BRD-K41143549	Glutamate receptor antagonist
9.82	cp	BRD-A72441487	stiripentol	GABA uptake inhibitor
9.82	cp	BRD-K02123250	JNJ-38877605	Tyrosine kinase inhibitor
9.73	cp	BRD-K88568253	iproniazid	Monoamine oxidase inhibitor
9.73	cp	BRD-K38197229	bumetanide	Solute carrier family member inhibitor
9.6	cp	BRD-K11801786	trimidox	Ribonucleotide reductase inhibitor
9.59	cp	BRD-A30590053	MR-16728	Acetylcholine release enhancer
9.55	cp	BRD-K72029282	probucol	Atherogenesis inhibitor
9.47	cp	BRD-K48168960	propylthiouracil	Thyroid peroxidase inhibitor
9.44	cp	BRD-A76093993	cromakalim	Potassium channel activator
9.43	cp	BRD-A29734509	disopyramide	Sodium channel blocker
9.4	cp	BRD-K63550407	erythromycin	NFkB pathway inhibitor
9.37	cp	BRD-K61192372	capecitabine	DNA synthesis inhibitor
9.29	cp	BRD-K66093087	FGIN-1-43	Benzodiazepine receptor agonist
9.19	cp	BRD-K04185004	oxybuprocaine	Local anesthetic
9.11	cp	BRD-K09635314	M-3M3FBS	phospholipase activator
8.96	cp	BRD-K68620903	dydrogesterone	Progesterone receptor agonist
8.95	cp	BRD-K04833372	GSK-1904529A	IGF-1 inhibitor
8.9	cp	BRD-K39823328	VU-0366037-2	Glutamate receptor modulator
8.8	cp	BRD-A23072235	pheniramine	Histamine receptor antagonist
8.78	cp	BRD-K53979406	ALX-5407	Glycine transporter inhibitor
8.75	cp	BRD-K71860425	CDK2-5-inhibitor	CDK inhibitor
8.69	cp	BRD-K38305202	domperidone	Dopamine receptor antagonist
8.64	cp	BRD-K76304753	phenazopyridine	Local anesthetic
8.63	cp	BRD-K67637637	olopatadine	Histamine receptor antagonist
8.56	cp	BRD-K96778649	tyrphostin-47	EGFR inhibitor
8.55	cp	BRD-A71009679	KUC103420N	-666
8.44	cp	BRD-A01643550	prednisolone	Glucocorticoid receptor agonist
8.41	cp	BRD-K46556543	canrenoic-acid	Mineralocorticoid receptor antagonist
8.4	cp	BRD-K25186396	tangeritin	Cell cycle inhibitor
8.39	cp	BRD-K72676686	fluvoxamine	Selective serotonin reuptake inhibitor (SSRI)
8.39	cp	BRD-K71499074	diclofenamide	Carbonic anhydrase inhibitor
8.32	cp	BRD-K69195780	NAN-190	Serotonin receptor agonist
8.28	cp	BRD-A11605036	thiocolchicoside	GABA receptor antagonist
8.22	cp	BRD-K09497549	kawain	Calcium channel modulator
8.18	cp	BRD-K00673382	famotidine	Histamine receptor antagonist
8.03	cp	BRD-K39965020	doconexent	PPAR receptor agonist
8	cp	BRD-K78278890	NM-PP1	Mutant kinase inhibitor
8	cp	BRD-A51829654	BRL-15572	Serotonin receptor antagonist
7.96	cp	BRD-K88701661	dimercaptosuccinic-acid	Chelating agent
7.92	cp	BRD-K10467831	tibolone	Androgen receptor agonist
7.86	cp	BRD-K19309090	SR-95639A	Acetylcholine receptor agonist
7.77	cp	BRD-K94270326	ecopipam	Dopamine receptor antagonist
7.73	cp	BRD-A83431637	resmethrin	Cytochrome P450 inhibitor
7.72	cp	BRD-A30205217	ethotoin	Hydantoin antiepileptic
7.67	cp	BRD-K15502390	nevirapine	Reverse transcriptase inhibitor
7.65	cp	BRD-K50325075	UCL-2077	Slow after hyperpolarization channel blocker
7.61	cp	BRD-A71203467	l-stepholidine	Dopamine receptor antagonist
7.59	cp	BRD-A85234536	N6-cyclopentyladenosine	Adenosine receptor agonist
7.47	cp	BRD-K25741894	skimmianine	Acetylcholinesterase inhibitor
7.43	cp	BRD-K95739795	tetrabenazine	Vesicular monoamine transporter inhibitor
7.4	cp	BRD-K70557564	zosuquidar	P-glycoprotein inhibitor
7.39	cp	BRD-K39915878	loxapine	Dopamine receptor antagonist
7.36	cp	BRD-K09963420	saquinavir	HIV protease inhibitor
7.18	cp	BRD-K50866992	tropisetron	Serotonin receptor antagonist
7.13	cp	BRD-K09631521	thiotepa	Cytochrome P450 inhibitor
7.11	cp	BRD-K15715913	fluperlapine	Serotonin receptor antagonist
7.08	cp	BRD-A65550283	ginsenoside	Steroid hormone receptor agonist
7	cp	BRD-A42628519	iopanoic-acid	Radiopaque medium
6.96	cp	BRD-K62310379	fluticasone	Glucocorticoid receptor agonist
6.93	cp	BRD-K00610438	altanserin	Serotonin receptor antagonist
6.87	cp	BRD-K75478907	GS-39783	GABA receptor modulator
6.61	cp	BRD-K88789588	letrozole	Aromatase inhibitor
6.6	cp	BRD-A42423104	benproperine	Antitussive
6.59	cp	BRD-K37848908	ceforanide	Penicillin binding protein inhibitor
6.53	cp	BRD-A16444946	acarbose	Glucosidase inhibitor
6.51	cp	BRD-K77641333	naphazoline	Adrenergic receptor agonist
6.48	cp	BRD-K59273480	propentofylline	Adenosine reuptake inhibitor
6.45	cp	BRD-A29426959	carbinoxamine	Histamine receptor antagonist
6.4	cp	BRD-K47323024	methapyrilene	Histamine receptor antagonist
6.33	cp	BRD-K54987996	CAY-10578	Casein kinase inhibitor
6.27	cp	BRD-K44353683	nateglinide	Insulin secretagogue
6.26	cp	BRD-K33860217	CP-94253	Serotonin receptor agonist
6.24	cp	BRD-K18816859	L-694247	Serotonin receptor agonist
6.21	cp	BRD-K45158365	valsartan	Angiotensin receptor antagonist
6.16	cp	BRD-K55127134	fluphenazine	Dopamine receptor antagonist
6.13	cp	BRD-K08132273	tyrphostin	EGFR inhibitor
6.09	cp	BRD-K25394294	oxaprozin	Cyclooxygenase inhibitor
6.06	cp	BRD-K20482099	rutin	Antioxidant
6.03	cp	BRD-A09094913	strychnine	Acetylcholine receptor antagonist
5.99	cp	BRD-K60060639	methyllidocaine	antiarrhythmic medication
5.98	cp	BRD-K64755930	etazolate	Phosphodiesterase inhibitor
5.95	cp	BRD-K20287671	SU-4312	PDGFR receptor inhibitor
5.92	cp	BRD-K29313308	HDAC3-selective	HDAC inhibitor
5.91	cp	BRD-A73368467	fexofenadine	Histamine receptor antagonist
5.84	cp	BRD-K52620403	STO-609	Calmodulin antagonist
5.82	cp	BRD-A70083328	secnidazole	Acetylcholinesterase inhibitor
5.81	cp	BRD-K76908866	CP-724714	EGFR inhibitor
5.78	cp	BRD-K60160658	tiagabine	GABA uptake inhibitor
5.78	cp	BRD-K41567364	SB-334867	Orexin receptor antagonist
5.78	cp	BRD-A16478930	amcinonide	Glucocorticoid receptor agonist
5.74	cp	BRD-K95202259	ML-3163	p38 MAPK inhibitor
5.64	cp	BRD-K13926615	vardenafil	Phosphodiesterase inhibitor
5.6	cp	BRD-K60923938	veratridine	Sodium channel activator
5.39	cp	BRD-K99447003	enalaprilat	ACE inhibitor
5.38	cp	BRD-K79602928	metformin	Insulin sensitizer
5.31	cp	BRD-A82656074	naltrindole	Opioid receptor antagonist
5.2	cp	BRD-K83637872	SANT-1	Smoothened receptor antagonist
5.2	cp	BRD-K47639036	flavoxate	Acetylcholine receptor antagonist
5.13	cp	BRD-K81729199	AQ-RA741	Acetylcholine receptor antagonist
5.1	cp	BRD-K52394958	GR-159897	Tachykinin antagonist
5.04	cp	BRD-K45861246	azaperone	Dopamine receptor antagonist
4.99	cp	BRD-A60294240	tribenoside	Anti-inflammatory
4.93	cp	BRD-K28936863	ketotifen	Histamine receptor agonist
4.9	cp	BRD-M72442222	vicriviroc	CC chemokine receptor antagonist
4.88	cp	BRD-K51662849	ilomastat	Matrix metalloprotease inhibitor
4.83	cp	BRD-K70401845	erlotinib	EGFR inhibitor
4.83	cp	BRD-K11399644	phenformin	AMPK activator
4.76	cp	BRD-A31195449	TCB2	Serotonin receptor agonist
4.68	cp	BRD-K37814297	acepromazine	Dopamine receptor antagonist
4.63	cp	BRD-A54236247	racephedrine	Adrenergic receptor agonist
4.54	cp	BRD-A17655518	ibuprofen	Cyclooxygenase inhibitor
4.51	cp	BRD-K31627533	rimexolone	Glucocorticoid receptor agonist
4.44	cp	BRD-K19462402	buflomedil	Adrenergic receptor antagonist
4.37	cp	BRD-A44090213	indoprofen	Cyclooxygenase inhibitor
4.12	cp	BRD-K01815685	indole	aryl hydrocarbon receptor agonist
4.09	cp	BRD-K18059238	gamma-linolenic-acid	Cyclooxygenase inhibitor
4.03	cp	BRD-K91699951	benzonatate	Local anesthetic
4.02	cp	BRD-K69600043	thiethylperazine	Dopamine receptor antagonist
3.96	cp	BRD-K64245000	GW-4064	FXR agonist
3.94	cp	BRD-K21450440	benzthiazide	Carbonic anhydrase inhibitor
3.81	cp	BRD-K59256312	gabexate	Serine protease inhibitor
3.74	cp	BRD-K72541103	JAK3-inhibitor-I	JAK inhibitor
3.67	cp	BRD-K55344148	BU-224	Imidazoline receptor ligand
3.63	cp	BRD-K07325606	hispidin	PKC inhibitor
3.62	cp	BRD-K77925998	quipazine	Serotonin receptor agonist
3.57	cp	BRD-K15588452	R-96544	Serotonin receptor antagonist
3.57	cp	BRD-A24817035	laudanosine	Central nervous system agent
3.54	cp	BRD-K51476772	ST-638	Tyrosine kinase inhibitor
3.52	cp	BRD-K08996725	zolantidine	Histamine receptor antagonist
3.23	cp	BRD-K29582677	flunarizine	Calcium channel blocker
3.14	cp	BRD-K91442916	CAM-9-026	Membrane metalloendopeptidase inhibitor
3.13	cp	BRD-K40902647	vincamine	Adrenergic receptor antagonist
3.11	cp	BRD-K82577285	dipropyl-dopamine	Dopamine receptor agonist
3.09	cp	BRD-A70268693	PG-9	Acetylcholine receptor agonist
3.08	cp	BRD-K63165456	norcyclobenzaprine	Adrenergic receptor agonist
2.95	cp	BRD-K97061094	azacyclonol	Histamine receptor antagonist
2.92	cp	BRD-K09186807	KIN001-244	Phosphoinositide dependent kinase inhibitor
2.89	cp	BRD-A85280935	quinpirole	Dopamine receptor agonist
2.86	cp	BRD-K71103788	duloxetine	Serotonin reuptake inhibitor
2.78	cp	BRD-K86509404	iso-olomoucine	CDK inhibitor
2.71	cp	BRD-A95869247	indapamide	Thiazide diuretic
2.5	cp	BRD-K59522102	piperine	Monoamine oxidase inhibitor
2.5	cp	BRD-A66199457	asiaticoside	Antineoplastic
2.29	cp	BRD-K18909381	CGS-12066B	Serotonin receptor agonist
2.23	cp	BRD-K80451230	zamifenacin	Acetylcholine receptor antagonist
2.22	cp	BRD-K62056274	quipazine	Serotonin receptor agonist
2.17	cp	BRD-K94080537	diethyltoluamide	DEET activator of fly antenna ionotropic receptor IR40a
2.08	cp	BRD-K89402695	L-655240	Thromboxane receptor antagonist
1.9	cp	BRD-K67100011	pivmecillinam	Bacterial cell wall synthesis inhibitor
1.66	cp	BRD-K46678324	RHO-kinase-inhibitor-II	Rho associated kinase inhibitor
1.48	cp	BRD-K95899059	LY-344864	Serotonin receptor agonist
1.44	cp	BRD-K08890269	CO-102862	Sodium channel blocker
1.02	cp	BRD-K06467078	corynanthine	Adrenergic receptor antagonist
0.99	cp	BRD-A31575449	CGP-20712	Adrenergic receptor antagonist
0.95	cp	BRD-A63043573	cabergoline	Dopamine receptor agonist
0.74	cp	BRD-A92585442	RU-28318	Cytochrome P450 inhibitor
-0.49	cp	BRD-A91008255	bepridil	Calcium channel blocker
-0.6	cp	BRD-K33459542	ditolylguanidine	Sigma receptor agonist
-0.85	cp	BRD-K92015269	GBR-12783	Dopamine uptake inhibitor
-0.88	cp	BRD-A48257147	PHCCC	Glutamate receptor agonist
-1.23	cp	BRD-K61250553	loperamide	Opioid receptor agonist
-1.27	cp	BRD-K43468059	byssochlamic-acid	Mycotoxin
-1.37	cp	BRD-K06147391	telenzepine	Acetylcholine receptor antagonist
-1.52	cp	BRD-K68507560	dicycloverine	Acetylcholine receptor antagonist
-1.56	cp	BRD-K50135270	GBR-12935	Dopamine uptake inhibitor
-1.59	cp	BRD-K54759182	dosulepin	Norepinephrine reuptake inhibitor
-1.73	cp	BRD-K80315159	DPPE	Histamine receptor antagonist
-2.11	cp	BRD-A65282128	cefazolin	Bacterial cell wall synthesis inhibitor
-2.33	cp	BRD-K21548250	moracizine	Sodium channel blocker
-2.45	cp	BRD-K49111258	prazosin	Adrenergic receptor antagonist
-2.57	cp	BRD-K28806945	L-750667	Dopamine receptor antagonist
-2.61	cp	BRD-A43882281	pinacidil	ATP channel activator
-2.61	cp	BRD-K85383046	IAA-94	Chloride channel blocker
-2.64	cp	BRD-K27871032	lysergol	Ergoline alkaloid
-2.71	cp	BRD-A52172093	VU-0413807-2	Calcium channel blocker
-2.78	cp	BRD-K67847053	guanabenz	Adrenergic receptor agonist
-2.85	cp	BRD-K72222507	quinapril	ACE inhibitor
-2.86	cp	BRD-A11813248	AM-92016	Potassium channel blocker
-2.91	cp	BRD-K96134740	kitasamycin	Protein synthesis inhibitor
-2.91	cp	BRD-A64933752	CV-1808	Adenosine receptor agonist
-2.92	cp	BRD-K87990216	piretanide	Glucocorticoid receptor agonist
-2.96	cp	BRD-K05464208	JX-401	p38 MAPK inhibitor
-2.99	cp	BRD-K10974103	diloxanide	Protein synthesis inhibitor
-3.03	cp	BRD-K67783091	haloperidol	Dopamine receptor antagonist
-3.21	cp	BRD-K25224017	pirenperone	Serotonin receptor antagonist
-3.24	cp	BRD-K54210043	NS-1619	Calcium channel activator
-3.24	cp	BRD-K64052750	gefitinib	EGFR inhibitor
-3.28	cp	BRD-K34092021	arvanil	TRPV agonist
-3.35	cp	BRD-A25067867	benzatropine	Acetylcholine receptor antagonist
-3.42	cp	BRD-A63667919	methylergometrine	Dopamine receptor antagonist
-3.42	cp	BRD-K70577657	H-9	PKA inhibitor
-3.46	cp	BRD-K26573499	DMAB-anabaseine	Adrenergic receptor agonist
-3.59	cp	BRD-K65146499	nabumetone	Cyclooxygenase inhibitor
-3.67	cp	BRD-A92630576	trimebutine	Opioid receptor agonist
-3.77	cp	BRD-A79237180	ascorbic-acid	Antioxidant
-3.8	cp	BRD-A62021152	WAY-161503	Serotonin receptor agonist
-3.91	cp	BRD-K51677086	erythromycin	NFkB pathway inhibitor
-3.95	cp	BRD-A51182606	chloramphenicol	Protein synthesis inhibitor
-4.07	cp	BRD-K34776109	glimepiride	Insulin secretagogue
-4.09	cp	BRD-A50764878	MDL-73005EF	Serotonin receptor antagonist
-4.14	cp	BRD-K41707108	ceramide	Phosphoenolpyruvate carboxylase activator
-4.16	cp	BRD-K67860401	AR-A014418	Glycogen synthase kinase inhibitor
-4.19	cp	BRD-K38251852	paxilline	Potassium channel blocker
-4.33	cp	BRD-A39230911	chlorphensin	Muscle relaxant
-4.4	cp	BRD-K77771411	moxonidine	Imidazoline receptor agonist
-4.44	cp	BRD-A54490543	pirlindole	Monoamine oxidase inhibitor
-4.46	cp	BRD-K26863634	BIX-01338	Histone lysine methyltransferase inhibitor
-4.46	cp	BRD-K48300629	zonisamide	Sodium channel blocker
-4.47	cp	BRD-K82381502	acetylcholine	Acetylcholine receptor agonist
-4.49	cp	BRD-K89274813	DMP-543	Acetylcholine release stimulant
-4.5	cp	BRD-A06784547	MRS-1334	Adenosine receptor antagonist
-4.51	cp	BRD-A73581086	ergometrine	Adrenergic receptor agonist
-4.55	cp	BRD-K93880783	stavudine	DNA directed DNA polymerase inhibitor
-4.58	cp	BRD-K96402602	farnesylthiotriazole	PPMTase inhibitor
-4.67	cp	BRD-A87848830	bimatoprost	Prostanoid receptor agonist
-4.7	cp	BRD-K34608650	BRD-K34608650	Cannabinoid receptor agonist
-4.83	cp	BRD-K71534238	GW-9508	Free fatty acid receptor agonist
-4.86	cp	BRD-K00532621	midazolam	Benzodiazepine receptor agonist
-4.89	cp	BRD-K57222227	indometacin	Cyclooxygenase inhibitor
-4.95	cp	BRD-K05181084	NGB-2904	Dopamine receptor antagonist
-4.97	cp	BRD-K73397362	purmorphamine	Smoothened receptor agonist
-5.01	cp	BRD-A29485665	bicalutamide	Androgen receptor antagonist
-5.1	cp	BRD-K12932420	YM-976	Phosphodiesterase inhibitor
-5.1	cp	BRD-K79684402	RO-10-5824	Dopamine receptor agonist
-5.11	cp	BRD-K96037667	norethindrone	Progesterone receptor agonist
-5.18	cp	BRD-K78373679	RO-3306	CDK inhibitor
-5.26	cp	BRD-A39052811	mosapride	Serotonin receptor agonist
-5.34	cp	BRD-K99922388	DPO-1	Potassium channel blocker
-5.36	cp	BRD-K32696739	noreleagnine	Monoamine oxidase inhibitor
-5.4	cp	BRD-A39268308	epibatidine	Acetylcholine receptor agonist
-5.4	cp	BRD-K64614248	salicin	Anti-inflammatory
-5.52	cp	BRD-A92439610	triamcinolone	Glucocorticoid receptor agonist
-5.54	cp	BRD-K30697463	desoximetasone	Glucocorticoid receptor agonist
-5.58	cp	BRD-K86204871	terconazole	Sterol demethylase inhibitor
-5.69	cp	BRD-K52930707	rescinnamine	ACE inhibitor
-5.73	cp	BRD-K23335153	AMN-082	Glutamate receptor modulator
-5.91	cp	BRD-K28761384	zuclopenthixol	Dopamine receptor antagonist
-5.93	cp	BRD-K60274257	dephostatin	Tyrosine phosphatase inhibitor
-6	cp	BRD-K04414442	SB-222200	Tachykinin antagonist
-6.06	cp	BRD-K34330170	rotenonic-acid	Retinoid receptor antagonist
-6.06	cp	BRD-K56115039	BU-226	Imidazoline receptor ligand
-6.07	cp	BRD-K37289225	clozapine	Dopamine receptor antagonist
-6.1	cp	BRD-K93618743	ipriflavone	Bone resorption inhibitor
-6.13	cp	BRD-K93460210	lamotrigine	Serotonin receptor antagonist
-6.24	cp	BRD-K04196797	oxcarbazepine	Sodium channel blocker
-6.43	cp	BRD-A70731303	avrainvillamide-analog-5	nucleophosmin inhibitor
-6.46	cp	BRD-A98378129	talniflumate	Cyclooxygenase inhibitor
-6.53	cp	BRD-A02176148	tubaic-acid	Mitochondrial complex I inhibitor
-6.59	cp	BRD-K06221026	DUP-697	Cyclooxygenase inhibitor
-6.64	cp	BRD-K95885906	quercetagetin	PIM inhibitor
-6.64	cp	BRD-K92000912	AM-251	Cannabinoid receptor antagonist
-6.66	cp	BRD-K97752965	nicorandil	Nitric oxide donor
-6.8	cp	BRD-K46766488	S-14506	Serotonin receptor agonist
-6.81	cp	BRD-K62996583	lidoflazine	Calcium channel blocker
-6.83	cp	BRD-K82164249	andarine	Androgen receptor modulator
-6.83	cp	BRD-K10065684	dantron	Laxative
-6.84	cp	BRD-K11717138	benzbromarone	Chloride channel blocker
-6.87	cp	BRD-K70778732	trazodone	Adrenergic receptor antagonist
-7	cp	BRD-A99833829	bethanechol	Acetylcholine receptor agonist
-7.03	cp	BRD-A37347161	BRL-52537	Opioid receptor agonist
-7.09	cp	BRD-K63641886	cefuroxime	Bacterial cell wall synthesis inhibitor
-7.25	cp	BRD-K67017579	cilostazol	Phosphodiesterase inhibitor
-7.34	cp	BRD-K89152108	liothyronine	Thyroid hormone stimulant
-7.36	cp	BRD-K35629949	SR-27897	CCK receptor antagonist
-7.43	cp	BRD-K97056771	HY-11007	BCR-ABL kinase inhibitor
-7.58	cp	BRD-K24675965	LY-288513	CCK receptor antagonist
-7.62	cp	BRD-K06926592	tretinoin	Retinoid receptor agonist
-7.81	cp	BRD-K89732114	trifluoperazine	Dopamine receptor antagonist
-7.89	cp	BRD-K42452249	EO-1428	p38 MAPK inhibitor
-8	cp	BRD-K14767410	SC-560	Cyclooxygenase inhibitor
-8.03	cp	BRD-A02710418	meptazinol	Opioid receptor agonist
-8.07	cp	BRD-K40990712	hexamethyleneamiloride	Sodium/hydrogen antiport inhibitor
-8.21	cp	BRD-K91290917	amodiaquine	Histamine receptor agonist
-8.25	cp	BRD-K60640630	mometasone	Glucocorticoid receptor agonist
-8.32	cp	BRD-K78959463	FPL-64176	Calcium channel activator
-8.33	cp	BRD-K18742343	H-8	PKA inhibitor
-8.47	cp	BRD-K36153907	KU-C103885	Cystic fibrosis transmembrane conductance regulator inhibitor
-8.49	cp	BRD-K40965114	cyanopindolol	Adrenergic receptor antagonist
-8.51	cp	BRD-A51382177	fosinopril	ACE inhibitor
-8.56	cp	BRD-K16336526	capsaicin	TRPV agonist
-8.6	cp	BRD-K45068323	W-13	Calmodulin antagonist
-8.76	cp	BRD-A99411506	esculin	Antioxidant
-8.79	cp	BRD-K21853356	RG-14620	EGFR inhibitor
-8.8	cp	BRD-K66412701	pazufloxacin	Topoisomerase inhibitor
-8.9	cp	BRD-K41410256	balsalazide	Cyclooxygenase inhibitor
-8.91	cp	BRD-K75958195	pizotifen	Serotonin receptor antagonist
-8.94	cp	BRD-K81225797	SCH-58261	Adenosine receptor antagonist
-8.95	cp	BRD-K97810537	beclometasone	Glucocorticoid receptor agonist
-8.98	cp	BRD-K25310650	ormetoprim	Bacterial antifolate
-9.22	cp	BRD-K06014311	DH-97	Melatonin receptor antagonist
-9.49	cp	BRD-K32526544	DCEBIO	Potassium channel activator
-9.7	cp	BRD-K86301799	dipyridamole	Phosphodiesterase inhibitor
-9.73	cp	BRD-A54880345	etomidate	GABA receptor modulator
-9.76	cp	BRD-K47659338	EMD-386088	Serotonin receptor agonist
-9.85	cp	BRD-A84134924	pancuronium	Acetylcholine receptor antagonist
-9.87	cp	BRD-K93188295	ARC-239	Adrenergic receptor antagonist
-9.89	cp	BRD-A47144777	dihydro-7-desacetyldeoxygedunin	HSP inhibitor
-10.01	cp	BRD-K16664969	GTP-14564	FLT3 inhibitor
-10.15	cp	BRD-K51066026	aminoindazole	Ionophore
-10.23	cp	BRD-A73741725	exemestane	Aromatase inhibitor
-10.27	cp	BRD-K96084870	DMBI	PDGFR receptor inhibitor
-10.39	cp	BRD-A75769826	SDM25N	Opioid receptor antagonist
-10.4	cp	BRD-K86600316	RS-79948	Adrenergic receptor antagonist
-10.43	cp	BRD-A39290993	cyproterone	Androgen receptor antagonist
-10.75	cp	BRD-A26032986	zaldaride	Calmodulin antagonist
-10.77	cp	BRD-A73605923	mocimycin	Protein synthesis inhibitor
-10.88	cp	BRD-A66927094	nemonapride	Dopamine receptor antagonist
-10.89	cp	BRD-K64341947	CFM-1571	Guanylate cyclase activator
-10.97	cp	BRD-A04553218	chlorphenamine	Histamine receptor antagonist
-11	cp	BRD-K64935403	ebelactone-b	Lipase inhibitor
-11.09	cp	BRD-K39746403	erythromycin	NFkB pathway inhibitor
-11.1	cp	BRD-A50311610	meclozine	CAR agonist
-11.29	cp	BRD-K42095107	daidzein	Estrogen receptor agonist
-11.3	cp	BRD-K65786282	CGP-7930	GABA receptor modulator
-11.55	cp	BRD-K17674993	diflorasone	Corticosteroid agonist
-11.83	cp	BRD-K67102207	phenylbutyrate	HDAC inhibitor
-11.84	cp	BRD-A15530910	carpindolol	Adrenergic receptor antagonist
-11.86	cp	BRD-K85030058	benactyzine	Acetylcholine receptor antagonist
-12.02	cp	BRD-K48115423	2-(4-methoxybenzylthio)-6-methylpyrimidin-4-ol	Matrix metalloprotease inhibitor
-12.03	cp	BRD-K86958018	olvanil	TRPV agonist
-12.06	cp	BRD-K41051431	mecillinam	Bacterial cell wall synthesis inhibitor
-12.08	cp	BRD-K42748308	XE-991	Potassium channel blocker
-12.34	cp	BRD-K13211965	L-741742	Dopamine receptor antagonist
-12.41	cp	BRD-K80396088	gliquidone	Sulfonylurea
-12.45	cp	BRD-K51302260	KU-C103871	GSP agonist
-12.53	cp	BRD-K28849549	mesalazine	Cyclooxygenase inhibitor
-12.68	cp	BRD-A56892734	esomeprazole	ATPase inhibitor
-12.68	cp	BRD-K32821942	azathioprine	Dehydrogenase inhibitor
-12.74	cp	BRD-K28346421	rifapentine	RNA polymerase inhibitor
-12.74	cp	BRD-K35573744	erbstatin-analog	EGFR inhibitor
-12.77	cp	BRD-K94379058	BML-190	Cannabinoid receptor inverse agonist
-12.78	cp	BRD-A65013509	oxybutynin	Acetylcholine receptor antagonist
-12.84	cp	BRD-K41564320	purvalanol-b	Tyrosine kinase inhibitor
-12.87	cp	BRD-K40645748	mefloquine	Adenosine receptor antagonist
-12.96	cp	BRD-K77947974	fluspirilene	Dopamine receptor antagonist
-13.07	cp	BRD-A10977446	carvedilol	Adrenergic receptor antagonist
-13.14	cp	BRD-K49481516	galantamine	Acetylcholinesterase inhibitor
-13.19	cp	BRD-A43930669	L-368899	Oxytocin receptor antagonist
-13.33	cp	BRD-K62959606	sphingosine	Ceramidase inhibitor
-13.39	cp	BRD-K02637541	celecoxib	Cyclooxygenase inhibitor
-13.45	cp	BRD-A10969569	ambelline	Plant alkaloid
-13.46	cp	BRD-K13087974	4,5-dianilinophthalimide	EGFR inhibitor
-13.72	cp	BRD-K66874953	pifithrin-alpha	TP53 inhibitor
-13.8	cp	BRD-K04170657	psoromic-acid	Ras GTPase inhibitor
-13.89	cp	BRD-K81521265	dicyclohexylurea	Epoxide hydolase inhibitor
-14	cp	BRD-A72758037	asiatic-acid	Apoptosis stimulant
-14.21	cp	BRD-A43940795	tetrahydropalmatine	Serotonin release inhibitor
-14.29	cp	BRD-K59332007	linopirdine	Potassium channel blocker
-14.31	cp	BRD-K21667562	AM-404	Cyclooxygenase inhibitor
-14.35	cp	BRD-K96720755	relcovaptan	Vasopressin receptor antagonist
-14.42	cp	BRD-K31491153	1-phenylbiguanide	Serotonin receptor agonist
-14.6	cp	BRD-K12219985	glipizide	Sulfonylurea
-14.76	cp	BRD-K13725475	rhodomyrtoxin	Cytotoxic agent
-14.98	cp	BRD-K12002134	megestrol	progesterone receptor agonist
-14.99	cp	BRD-K89997465	chlorpromazine	Dopamine receptor antagonist
-15.18	cp	BRD-K59058766	chlorprothixene	Dopamine receptor antagonist
-15.59	cp	BRD-A63998256	helveticoside	ATPase inhibitor
-16.04	cp	BRD-A00520476	otenzepad	Acetylcholine receptor antagonist
-16.08	cp	BRD-A15297126	fluocinonide	Glucocorticoid receptor agonist
-16.22	cp	BRD-A31007383	SDZ-WAG-994	Adenosine receptor agonist
-16.41	cp	BRD-A79803969	memantine	Glutamate receptor antagonist
-16.44	cp	BRD-K54708045	nTZDpa	PPAR receptor agonist
-16.62	cp	BRD-K05737787	isoeugenol	Nitric oxide production inhibitor
-16.73	cp	BRD-K64310881	MW-STK33-3B	Potassium channel activator
-16.87	cp	BRD-K02590140	O-2050	Cannabinoid receptor antagonist
-17.09	cp	BRD-K67043667	altretamine	DNA synthesis inhibitor
-17.34	cp	BRD-K82216340	medroxyprogesterone	progesterone receptor agonist
-17.35	cp	BRD-K07888196	tyrphostin-AG-538	IGF-1 inhibitor
-17.41	cp	BRD-K62012036	acitretin	Retinoid receptor agonist
-17.42	cp	BRD-K48869804	icilin	TRPV agonist
-17.42	cp	BRD-K68558722	deracoxib	Cyclooxygenase inhibitor
-17.64	cp	BRD-K79425933	benperidol	Dopamine receptor antagonist
-17.71	cp	BRD-K25079130	avrainvillamide-analog-4	nucleophosmin inhibitor
-17.86	cp	BRD-K92760278	riboflavin	Vitamin B
-18.35	cp	BRD-A87125127	3-matida	Glutamate receptor antagonist
-18.35	cp	BRD-K99616396	motesanib	KIT inhibitor
-18.43	cp	BRD-K22662435	ganciclovir	DNA polymerase inhibitor
-18.74	cp	BRD-K10870738	CDC	Lipoxygenase inhibitor
-18.75	cp	BRD-K35430135	SR-59230A	Adrenergic receptor antagonist
-18.78	cp	BRD-A75402480	desoxycorticosterone	Mineralocorticoid receptor agonist
-18.81	cp	BRD-A07875874	cilnidipine	Calcium channel blocker
-18.87	cp	BRD-K90524085	MY-5445	Phosphodiesterase inhibitor
-18.99	cp	BRD-A16694057	bisphenol-a	PPAR receptor antagonist
-19.29	cp	BRD-K53790871	triamcinolone	Glucocorticoid receptor agonist
-19.58	cp	BRD-K66896231	BRD-K66896231	Acetylcholinesterase inhibitor
-19.9	cp	BRD-K66707493	lawsone	Coloring agent
-19.97	cp	BRD-K85090592	pilocarpine	Acetylcholine receptor agonist
-20.18	cp	BRD-K28183345	proguanil	Dihydrofolate reductase inhibitor
-20.24	cp	BRD-K85603128	resorcinol	Phosphodiesterase inhibitor
-20.26	cp	BRD-A65671304	candesartan	Angiotensin receptor antagonist
-20.62	cp	BRD-A52326238	isogedunin	HSP inhibitor
-21.19	cp	BRD-K63343048	orlistat	Lipase inhibitor
-21.23	cp	BRD-A86044036	flurbiprofen	Cyclooxygenase inhibitor
-21.26	cp	BRD-K66766661	17-beta-estradiol	Estrogen receptor agonist
-21.27	cp	BRD-K40992116	parachlorophenol	Anti-infective
-21.31	cp	BRD-A49172652	lansoprazole	ATPase inhibitor
-21.35	cp	BRD-K91263825	nortriptyline	Tricyclic antidepressant
-21.5	cp	BRD-K61269089	daphnetin	Protein kinase inhibitor
-21.51	cp	BRD-M07438658	lapatinib	EGFR inhibitor
-21.55	cp	BRD-K39391626	ethylestrenol	Progesterone receptor agonist
-21.72	cp	BRD-K21971034	OM-137	Aurora kinase inhibitor
-21.81	cp	BRD-K81916719	triclabendazole	Microtubule inhibitor
-21.86	cp	BRD-K39987650	bisacodyl	Laxative
-21.96	cp	BRD-A94709349	metaxalone	Muscle relaxant
-22.09	cp	BRD-A13188892	doxazosin	Adrenergic receptor antagonist
-22.36	cp	BRD-K45296539	ZD-7114	Adrenergic receptor agonist
-22.49	cp	BRD-K34170797	fexaramine	FXR agonist
-22.72	cp	BRD-K11163873	phenanthridone	PARP inhibitor
-22.75	cp	BRD-K50891186	GR-103691	Dopamine receptor antagonist
-22.95	cp	BRD-K87573634	propylpyrazole	Estrogen receptor agonist
-23.19	cp	BRD-A33833419	TER-14687	Inhibitor of translocation of PKCq in T cells
-23.2	cp	BRD-K34415467	trimethobenzamide	Histamine receptor antagonist
-23.26	cp	BRD-A17448384	beclometasone	Glucocorticoid receptor agonist
-23.48	cp	BRD-K51485625	ritonavir	HIV protease inhibitor
-23.49	cp	BRD-K03642198	AY-9944	Hedgehog pathway modulator
-23.66	cp	BRD-K50417881	eticlopride	Dopamine receptor antagonist
-24.28	cp	BRD-K94887716	TFMPP	Serotonin receptor agonist
-24.47	cp	BRD-K09416995	lovastatin	HMGCR inhibitor
-24.6	cp	BRD-U86922168	QL-XII-47	BTK inhibitor
-24.67	cp	BRD-K23383398	T-0901317	LXR agonist
-24.67	cp	BRD-K15842202	eudesmic-acid	-666
-24.71	cp	BRD-K36377456	marmesin	Angiogenesis inhibitor
-24.84	cp	BRD-K32412559	morphothebaine	Adrenergic receptor antagonist
-24.89	cp	BRD-K16621777	enobosarm	Androgen receptor modulator
-25.15	cp	BRD-K18619710	digoxigenin	Steroid
-25.3	cp	BRD-K77390737	xanthohumol	ATPase inhibitor
-25.44	cp	BRD-K35941380	methysergide	Serotonin receptor antagonist
-25.58	cp	BRD-K96740444	itopride	Dopamine receptor antagonist
-25.69	cp	BRD-K54330070	SB-202190	p38 MAPK inhibitor
-25.88	cp	BRD-K42098891	protriptyline	Tricyclic antidepressant
-25.99	cp	BRD-A54596827	solifenacin	Acetylcholine receptor antagonist
-26.2	cp	BRD-K60038276	irbesartan	Angiotensin receptor antagonist
-26.46	cp	BRD-K51918615	iodophenpropit	Histamine receptor antagonist
-26.58	cp	BRD-K27665173	D-64406	PDGFR receptor inhibitor
-27	cp	BRD-K54665485	R-59022	Diacylglycerol kinase inhibitor
-27.32	cp	BRD-K22227508	targinine	Nitric oxide synthase inhibitor
-27.32	cp	BRD-A65767837	hydrocortisone	Glucocorticoid receptor agonist
-27.51	cp	BRD-K15519488	CS-110266	Dopamine receptor agonist
-27.51	cp	BRD-K73982490	BI-78D3	JNK inhibitor
-27.63	cp	BRD-K66956375	oleoylethanolamide	Cannabinoid receptor agonist
-27.98	cp	BRD-K14880289	GW-501516	PPAR receptor agonist
-28.02	cp	BRD-A09828896	SKF-81297	Dopamine receptor agonist
-28.03	cp	BRD-K08206212	entecavir	Reverse transcriptase inhibitor
-28.17	cp	BRD-A07824748	flavanone	11-beta-HSD1 inhibitor
-28.5	cp	BRD-A91866971	SQ-29548	Thromboxane receptor antagonist
-29.45	cp	BRD-K35458079	edaravone	Nootropic agent
-30.13	cp	BRD-K88304388	dextrorphan	Glutamate receptor antagonist
-30.37	cp	BRD-A23290232	westcort	Glucocorticoid receptor agonist
-30.48	cp	BRD-K47207162	zimelidine	Serotonin reuptake inhibitor
-30.49	cp	BRD-K55454768	TAS-301	Calcium-calmodulin dependent protein kinase inhibitor
-30.65	cp	BRD-K66353228	zoxazolamine	Myorelaxant
-30.67	cp	BRD-A68888262	azelastine	Histamine receptor antagonist
-31	cp	BRD-K09778810	FGIN-1-27	Inositol monophosphatase inhibitor
-31.06	cp	BRD-A27554692	altrenogest	Progestogen hormone
-31.09	cp	BRD-K29905972	axitinib	PDGFR receptor inhibitor
-31.18	cp	BRD-K34533029	tyrphostin-AG-494	EGFR inhibitor
-31.23	cp	BRD-A24381660	zeranol	Estrogen receptor agonist
-31.48	cp	BRD-A13807286	HA-14-1	BCL inhibitor
-31.88	cp	BRD-K50495309	SRC-kinase-inhibitor-I	SRC inhibitor
-31.91	cp	BRD-A16311756	profenamine	Butyrylcholinesterase inhibitor
-31.95	cp	BRD-A32949107	MRS-1845	Calcium channel blocker
-32.08	cp	BRD-K37516142	idebenone	Calcium channel modulator
-32.22	cp	BRD-K46469693	SCH-442416	Adenosine receptor antagonist
-32.29	cp	BRD-K02227374	milnacipran	Serotonin reuptake inhibitor
-32.42	cp	BRD-K94353609	fluocinolone	Glucocorticoid receptor agonist
-32.51	cp	BRD-A35519318	benidipine	Calcium channel blocker
-32.61	cp	BRD-A39390670	rabeprazole	ATPase inhibitor
-32.73	cp	BRD-K29673530	hypericin	Tyrosine kinase inhibitor
-32.81	cp	BRD-K04146668	GW-441756	Growth factor receptor inhibitor
-32.82	cp	BRD-K93433262	alfacalcidol	Vitamin D receptor agonist
-33.17	cp	BRD-K77175907	calcifediol	Vitamin D receptor agonist
-33.47	cp	BRD-A40639672	ketorolac	Cyclooxygenase inhibitor
-33.61	cp	BRD-A94793051	gestrinone	Progesterone receptor antagonist
-33.71	cp	BRD-K82357231	desloratadine	Histamine receptor antagonist
-33.86	cp	BRD-A34817987	itraconazole	Cytochrome P450 inhibitor
-33.97	cp	BRD-K53263234	CITCO	CAR agonist
-34.08	cp	BRD-K33308633	INCA-6	Calcineurin inhibitor
-34.2	cp	BRD-K92049597	triamterene	Sodium channel blocker
-34.97	cp	BRD-A94543220	bifonazole	Sterol demethylase inhibitor
-35.09	cp	BRD-A65449987	flunisolide	Cytochrome P450 inhibitor
-35.58	cp	BRD-K17896185	FIT	Opioid receptor agonist
-35.73	cp	BRD-A95096829	PNU-96415E	Dopamine receptor antagonist
-35.87	cp	BRD-K82795137	loratadine	Histamine receptor antagonist
-36.21	cp	BRD-A36318220	necrostatin-1	RIPK inhibitor
-36.39	cp	BRD-K57179821	crotamiton	Antipruritic
-36.44	cp	BRD-K14920963	erythrosine	Coloring agent
-36.6	cp	BRD-K68392338	ZK-93426	Benzodiazepine receptor antagonist
-37.09	cp	BRD-K39944607	ochratoxin-a	Phenylalanyl tRNA synthetase inhibitor
-37.81	cp	BRD-K42500029	CGP-57380	MAP kinase inhibitor
-37.99	cp	BRD-A02180903	betamethasone	Glucocorticoid receptor agonist
-38.22	cp	BRD-A82096673	KU-C103428N	CDC inhibitor
-38.94	cp	BRD-A65145453	ATPA	Glutamate receptor agonist
-39.03	cp	BRD-A89434049	sarmentogenin	ATPase inhibitor
-39.07	cp	BRD-K60460488	nelfinavir	HIV protease inhibitor
-39.83	cp	BRD-K94070024	depomedrol	Glucocorticoid receptor agonist
-39.84	cp	BRD-K28120222	parthenolide	NFkB pathway inhibitor
-40.41	cp	BRD-K72903603	zidovudine	Reverse transcriptase inhibitor
-40.6	cp	BRD-K21936341	oxotremorine	Acetylcholine receptor agonist
-40.62	cp	BRD-A01593789	chlormadinone	5-alpha reductase inhibitor
-40.82	cp	BRD-K01253243	SB-590885	RAF inhibitor
-40.94	cp	BRD-A87387433	cefpodoxime	Bacterial cell wall synthesis inhibitor
-41.2	cp	BRD-K33312228	halometasone	Glucocorticoid receptor agonist
-41.34	cp	BRD-K63945320	dihydrosamidin	Phospholipase inhibitor
-41.52	cp	BRD-K03670461	tyrphostin-AG-82	EGFR inhibitor
-41.53	cp	BRD-K31792052	pifithrin	Interleukin receptor antagonist
-41.76	cp	BRD-K73824630	skatole	Thrombin inhibitor
-41.91	cp	BRD-K58299615	RO-90-7501	Beta amyloid inhibitor
-42.19	cp	BRD-K84996949	sinensetin	Cyclooxygenase inhibitor
-42.82	cp	BRD-A39522003	OMDM-2	FAAH inhibitor
-43.43	cp	BRD-A18917088	estradiol	Contraceptive agent
-43.46	cp	BRD-K30240666	clemastine	Histamine receptor antagonist
-43.48	cp	BRD-K99946902	hexylresorcinol	Local anesthetic
-43.54	cp	BRD-A41451487	PK-11195	Benzodiazepine receptor antagonist
-43.79	cp	BRD-K96809896	SKF-86002	p38 MAPK inhibitor
-44.73	cp	BRD-A33711280	metixene	Acetylcholine receptor antagonist
-44.97	cp	BRD-K52989797	clomipramine	Serotonin transporter inhibitor (SERT)
-45.18	cp	BRD-K76723084	isotretinoin	Retinoid receptor agonist
-45.71	cp	BRD-K51671335	sulpiride	Dopamine receptor antagonist
-45.77	cp	BRD-K41903098	diphenoxylate	Opioid receptor agonist
-45.9	cp	BRD-K07888107	depudecin	HDAC inhibitor
-45.94	cp	BRD-K34508425	KUC103898N	-666
-46.01	cp	BRD-A43150328	penicillic-acid	other antibiotic
-46.11	cp	BRD-K89708791	rifaximin	RNA synthesis inhibitor
-46.38	cp	BRD-A01320529	salmeterol	Adrenergic receptor agonist
-46.78	cp	BRD-K27141178	SB-203186	Serotonin receptor antagonist
-46.92	cp	BRD-K33818169	GW-3965	LXR agonist
-46.96	cp	BRD-K30097969	pitavastatin	HMGCR inhibitor
-47.75	cp	BRD-K93201660	ML-7	Myosin light chain kinase inhibitor
-47.82	cp	BRD-K40782193	QX-222	Sodium channel blocker
-47.96	cp	BRD-K63675182	triflupromazine	Dopamine receptor antagonist
-49.07	cp	BRD-A12560204	nitrendipine	Calcium channel blocker
-49.87	cp	BRD-A70407468	PSB-36	Adenosine receptor antagonist
-49.89	cp	BRD-K97863768	prothionamide	Mycobacterium tuberculosis enoyl-[acyl-carrier-protein] reductase [NADH] (inhA) inhibitor
-50.79	cp	BRD-K02526760	QS-11	ARFGAP inhibitor
-50.82	cp	BRD-A78942461	ICI-118551	Adrenergic receptor antagonist
-50.9	cp	BRD-K12357156	AG-490	EGFR inhibitor
-51.15	cp	BRD-K85503079	perospirone	Dopamine receptor antagonist
-51.21	cp	BRD-A71765365	mepireserpate	Catecholamine depleting sympatholytic
-51.49	cp	BRD-K43764301	dexketoprofen	Cyclooxygenase inhibitor
-52.56	cp	BRD-A01346607	flumetasone	Glucocorticoid receptor agonist
-52.59	cp	BRD-K52313696	tacedinaline	HDAC inhibitor
-52.69	cp	BRD-A55946879	BW-B70C	Lipoxygenase inhibitor
-52.99	cp	BRD-A16934955	nalbuphine	Opioid receptor agonist
-53.04	cp	BRD-K90976994	dehydrocholic-acid	Bile acid
-53.93	cp	BRD-K84566043	fenpiverinium	Acetylcholine receptor antagonist
-54.16	cp	BRD-K26117720	gingerol	Nitric oxide synthase inhibitor
-54.18	cp	BRD-K59637651	NSC-119889	Protein synthesis inhibitor
-54.42	cp	BRD-K77133231	PD-169316	p38 MAPK inhibitor
-54.43	cp	BRD-K57631554	aminolevulinic-acid	Oxidizing agent
-54.45	cp	BRD-K92723993	imatinib	BCR-ABL kinase inhibitor
-55.22	cp	BRD-K60762818	desipramine	Tricyclic antidepressant
-55.35	cp	BRD-K86003836	flubendazole	Tubulin inhibitor
-55.61	cp	BRD-K09471561	levofloxacin	Bacterial DNA gyrase inhibitor
-56.24	cp	BRD-K30867024	SB-216641	Serotonin receptor antagonist
-56.43	cp	BRD-A07000685	hydrocortisone	Glucocorticoid receptor agonist
-56.75	cp	BRD-K29173907	isoflupredone	Glucocorticoid receptor agonist
-57.05	cp	BRD-A54845972	dihydroergotamine	Serotonin receptor agonist
-57.59	cp	BRD-A95939040	sertaconazole	Sterol demethylase inhibitor
-57.73	cp	BRD-K64881305	ispinesib	Kinesin-like spindle protein inhibitor
-57.89	cp	BRD-K39520573	GW-5074	Leucine rich repeat kinase inhibitor
-58.39	cp	BRD-M30523314	vinorelbine	Tubulin inhibitor
-58.62	cp	BRD-K20920669	cromoglicic-acid	Immunosuppressant
-59.02	cp	BRD-K49657628	tyrphostin-AG-18	EGFR inhibitor
-59.29	cp	BRD-A26095496	clobetasol	Glucocorticoid receptor agonist
-59.47	cp	BRD-K18523449	mestanolone	Androgenic steroid
-59.86	cp	BRD-A65076780	dihydroergocristine	Adrenergic receptor antagonist
-59.87	cp	BRD-A41112154	oleanolic-acid	G protein-coupled receptor agonist
-59.93	cp	BRD-K81847782	scandenin	Plant compound with antimicrobial activity
-60.15	cp	BRD-K73991644	isoquercetin	Aldose reductase inhibitor
-60.22	cp	BRD-K37206356	rhamnetin	HDAC inhibitor
-60.92	cp	BRD-A51820102	econazole	Bacterial cell wall synthesis inhibitor
-61.03	cp	BRD-U08759356	EI-346-erlotinib-analog	EGFR inhibitor
-61.9	cp	BRD-K92428232	GSK-461364	PLK inhibitor
-61.96	cp	BRD-K23566484	nilutamide	Androgen receptor antagonist
-62.61	cp	BRD-K63068307	ZSTK-474	PI3K inhibitor
-62.69	cp	BRD-K16233984	eriochrome-black-t	Azo dye
-62.98	cp	BRD-A81795050	U-18666A	Oxidosqualene cyclase inhibitor
-63.09	cp	BRD-K06817181	BRD-K06817181	JAK inhibitor
-63.43	cp	BRD-K05181463	L-741626	Dopamine receptor antagonist
-64.06	cp	BRD-K80639402	SB-258585	Serotonin receptor antagonist
-64.13	cp	BRD-K88868628	iodoacetic-acid	Cysteine peptidase inhibitor
-64.26	cp	BRD-K97764662	PD-173074	FGFR inhibitor
-64.43	cp	BRD-K70327191	benzoxiquine	Anti-infective
-64.55	cp	BRD-A18579359	wiskostatin	Neural Wiskott-Aldrich syndrome protein inhibitor
-64.74	cp	BRD-A23637604	oxymetholone	Androgen receptor agonist
-65.2	cp	BRD-K32398298	alprazolam	Benzodiazepine receptor agonist
-65.24	cp	BRD-K68402494	ML-9	Myosin light chain kinase inhibitor
-65.85	cp	BRD-K36529613	PU-H71	HSP inhibitor
-66.23	cp	BRD-A82238138	budesonide	Glucocorticoid receptor agonist
-66.57	cp	BRD-A80502530	cinobufagin	ATPase inhibitor
-66.79	cp	BRD-A42831637	tetrahydrocannabinol-7-oic-acid	Anti-inflammatory
-67.17	cp	BRD-K84595254	strophanthidin	ATPase inhibitor
-67.38	cp	BRD-A49225603	alimemazine	Histamine receptor agonist
-67.48	cp	BRD-K30563334	rifabutin	Protein synthesis inhibitor
-68.17	cp	BRD-K01567962	pyrazolanthrone	JNK inhibitor
-68.96	cp	BRD-K65285700	BRD-K65285700	Cannabinoid receptor agonist
-69.23	cp	BRD-K38436528	imipramine	Norepinephrine reuptake inhibitor
-69.36	cp	BRD-K07237224	moclobemide	Monoamine oxidase inhibitor
-70.17	cp	BRD-K10042277	desmethylclozapine	Acetylcholine receptor agonist
-70.6	cp	BRD-K87932577	CDK1-5-inhibitor	CDK inhibitor
-70.67	cp	BRD-K05396879	15-delta-prostaglandin-j2	PPAR receptor agonist
-70.82	cp	BRD-K39983086	loteprednol	Glucocorticoid receptor agonist
-71.39	cp	BRD-A98283014	calmidazolium	Calcium channel blocker
-71.43	cp	BRD-K90789829	nefazodone	Adrenergic inhibitor
-72.02	cp	BRD-K80725632	lavendustin-c	EGFR inhibitor
-72.17	cp	BRD-K72783841	tyrphostin-AG-555	EGFR inhibitor
-72.24	cp	BRD-A31204924	mitotane	Antineoplastic
-72.41	cp	BRD-K52075715	oxibendazole	Tubulin inhibitor
-73.15	cp	BRD-K37991163	paroxetine	Selective serotonin reuptake inhibitor (SSRI)
-73.29	cp	BRD-K13544237	r(-)-propylnorapomorphine	Dopamine receptor agonist
-73.44	cp	BRD-K50311478	tosyl-phenylalanyl-chloromethyl-ketone	Chymotrypsin inhibitor
-74.29	cp	BRD-A81177136	KN-62	Calcium-calmodulin dependent protein kinase inhibitor
-74.37	cp	BRD-A55913614	primaquine	Antimalarial
-74.38	cp	BRD-A61856038	tremulacin	Lipoxygenase inhibitor
-74.7	cp	BRD-K33864865	LY-225910	CCK receptor antagonist
-74.83	cp	BRD-K66175015	afatinib	EGFR inhibitor
-74.93	cp	BRD-U44700465	HG-5-88-01	Protein kinase inhibitor
-75.14	cp	BRD-K48722258	dilazep	Adenosine reuptake inhibitor
-75.2	cp	BRD-K15592317	CP466722	ATM kinase inhibitor
-75.27	cp	BRD-K37194137	III606050	Cytochrome P450 inhibitor
-76.45	cp	BRD-K85402309	dovitinib	EGFR inhibitor
-76.6	cp	BRD-K82147103	lofepramine	Norepinephrine reuptake inhibitor
-76.97	cp	BRD-K53913732	SB-408124	Orexin receptor antagonist
-77.1	cp	BRD-K62858456	lomerizine	Calcium channel blocker
-77.14	cp	BRD-K96354014	nifedipine	Calcium channel blocker
-77.36	cp	BRD-K20742498	RS-39604	Serotonin receptor antagonist
-77.74	cp	BRD-K54704028	BAY-36-7620	Glutamate receptor antagonist
-77.9	cp	BRD-K14282469	LY-165163	Serotonin receptor antagonist
-78.53	cp	BRD-K72703948	ZM-447439	Aurora kinase inhibitor
-78.89	cp	BRD-K28307902	flutamide	Androgen receptor antagonist
-79.46	cp	BRD-A56020723	CA-074-Me	Cathepsin inhibitor
-79.72	cp	BRD-K49448285	bisindolylmaleimide	CDK inhibitor
-79.87	cp	BRD-K17561142	amiodarone	Potassium channel blocker
-79.93	cp	BRD-A93236127	digitoxin	ATPase inhibitor
-80.42	cp	BRD-K29950728	clomifene	Estrogen receptor antagonist
-80.43	cp	BRD-A93424738	dexamethasone	Glucocorticoid receptor agonist
-80.66	cp	BRD-A91452556	estradiol-cypionate	Estrogen receptor agonist
-81.3	cp	BRD-K37456065	VU-0365114-2	M5 modulator
-81.7	cp	BRD-K12079898	PD-160170	Neuropeptide receptor antagonist
-82.03	cp	BRD-A71459254	cymarin	ATPase inhibitor
-82.18	cp	BRD-K52850071	JAK3-Inhibitor-II	JAK inhibitor
-82.26	cp	BRD-K06198550	isorotenone	Mitochondrial complex I inhibitor
-82.28	cp	BRD-K94294671	OSI-027	MTOR inhibitor
-82.31	cp	BRD-K15025317	BAY-11-7821	NFkB pathway inhibitor
-82.58	cp	BRD-A44780397	mifepristone	Glucocorticoid receptor antagonist
-82.62	cp	BRD-A97437073	rosiglitazone	Insulin sensitizer
-83.03	cp	BRD-K63504947	semaxanib	VEGFR inhibitor
-83.21	cp	BRD-K70490179	rimcazole	Sigma receptor antagonist
-83.49	cp	BRD-K10961822	latanoprost	Prostanoid receptor agonist
-83.56	cp	BRD-K91601245	mercaptopurine	Immunosuppressant
-83.58	cp	BRD-K63150726	JTE-907	Cannabinoid receptor inverse agonist
-83.62	cp	BRD-A88774919	doxycycline	Bacterial 30S ribosomal subunit inhibitor
-83.69	cp	BRD-K59184148	SB-216763	Glycogen synthase kinase inhibitor
-83.88	cp	BRD-K17743697	KB-R7943	Sodium/calcium exchange inhibitor
-84.39	cp	BRD-K99818283	PIK-90	PI3K inhibitor
-84.53	cp	BRD-A47829399	artesunate	DNA synthesis inhibitor
-84.61	cp	BRD-K17415526	tyrphostin-AG-835	Protein tyrosine kinase inhibitor
-84.89	cp	BRD-K36627727	tamibarotene	Retinoid receptor agonist
-85.05	cp	BRD-K81209512	AG-494	EGFR inhibitor
-85.09	cp	BRD-K89626439	sirolimus	MTOR inhibitor
-85.28	cp	BRD-A35033682	eriodictyol	Cytochrome P450 inhibitor
-85.31	cp	BRD-K03842655	penitrem-a	Potassium channel blocker
-85.51	cp	BRD-A64297288	amlodipine	Calcium channel blocker
-85.66	cp	BRD-K81528515	nilotinib	ABL inhibitor
-85.81	cp	BRD-K46137903	prednicarbate	Phospholipase activator
-86.05	cp	BRD-A80960055	celastrol	Anti-inflammatory
-86.06	cp	BRD-A46186775	hydrocortisone	Glucocorticoid receptor agonist
-86.08	cp	BRD-K22385716	LY-303511	Casein kinase inhibitor
-86.28	cp	BRD-K37080523	isoreserpine	Vesicular monoamine transporter inhibitor
-86.29	cp	BRD-K26997899	SA-792574	Microtubule inhibitor
-86.46	cp	BRD-K83508485	FK-888	Tachykinin antagonist
-86.56	cp	BRD-K06792661	narciclasine	Coflilin signaling pathway activator
-86.57	cp	BRD-A84481105	thioridazine	Dopamine receptor antagonist
-86.62	cp	BRD-A96107863	nisoldipine	Calcium channel blocker
-87.01	cp	BRD-K68132782	terbinafine	Fungal squalene epoxidase inhibitor
-87.13	cp	BRD-K06712146	YM-90709	IL5 inhibitor
-87.25	cp	BRD-K63606607	bufalin	ATPase inhibitor
-87.61	cp	BRD-K33882852	ZK-93423	Benzodiazepine receptor agonist
-87.68	cp	BRD-A80017228	bendroflumethiazide	Sodium/potassium/chloride transporter inhibitor
-87.98	cp	BRD-A68723818	brompheniramine	Histamine receptor antagonist
-88.07	cp	BRD-K63630713	etacrynic-acid	Sodium/potassium/chloride transporter inhibitor
-88.32	cp	BRD-K59419204	AM-281	Cannabinoid receptor antagonist
[truncated: 431 more rows]

## Sheet: Supplementary Table 7.2
Supplementary Table 7.2: Drugs predicted in subtype C2 by the CMap database
Score	Type	ID	Name	Description
99.89	cp	BRD-A44780397	mifepristone	Glucocorticoid receptor antagonist
99.89	cp	BRD-A05186015	bupropion	Dopamine uptake inhibitor
99.86	cp	BRD-A37052580	physostigmine	Acetylcholinesterase inhibitor
99.86	cp	BRD-K94270326	ecopipam	Dopamine receptor antagonist
99.86	cp	BRD-K53857191	risperidone	Dopamine receptor antagonist
99.86	cp	BRD-K37194137	III606050	Cytochrome P450 inhibitor
99.82	cp	BRD-K51677086	erythromycin	NFkB pathway inhibitor
99.75	cp	BRD-A02176148	tubaic-acid	Mitochondrial complex I inhibitor
99.75	cp	BRD-A42167015	carteolol	Adrenergic receptor antagonist
99.75	cp	BRD-A05352148	ipratropium	Acetylcholine receptor antagonist
99.72	cp	BRD-K54987996	CAY-10578	Casein kinase inhibitor
99.65	cp	BRD-A31007383	SDZ-WAG-994	Adenosine receptor agonist
99.65	cp	BRD-A63546914	RO-04-5595	Glutamate receptor antagonist
99.65	cp	BRD-A41519720	ezetimibe	Niemann-Pick C1-like 1 protein antagonist
99.65	cp	BRD-K29313308	HDAC3-selective	HDAC inhibitor
99.62	cp	BRD-K66353228	zoxazolamine	Myorelaxant
99.57	cp	BRD-K18316707	O-1918	Cannabinoid receptor antagonist
99.54	cp	BRD-K87573634	propylpyrazole	Estrogen receptor agonist
99.51	cp	BRD-K39987650	bisacodyl	Laxative
99.47	cp	BRD-K82795137	loratadine	Histamine receptor antagonist
99.44	cp	BRD-A50675702	fipronil	GABA gated chloride channel blocker
99.4	cp	BRD-K60623809	SU-11652	Tyrosine kinase inhibitor
99.4	cp	BRD-A78877355	nefopam	Cyclooxygenase inhibitor
99.37	cp	BRD-K59637651	NSC-119889	Protein synthesis inhibitor
99.37	cp	BRD-K31542390	mycophenolic-acid	Dehydrogenase inhibitor
99.37	cp	BRD-K56001384	antimycin-a	ATP synthase inhibitor
99.3	cp	BRD-K48029790	OBAA	Phospholipase inhibitor
99.19	cp	BRD-K50417881	eticlopride	Dopamine receptor antagonist
99.12	cp	BRD-A70449690	forskolin	Adenylyl cyclase activator
99.12	cp	BRD-A16332958	modafinil	Adrenergic receptor agonist
99.12	cp	BRD-K06854232	AM-580	Retinoid receptor agonist
99.08	cp	BRD-K67277431	picotamide	Thromboxane receptor antagonist
99.06	cp	BRD-K49372556	mofezolac	Cyclooxygenase inhibitor
99.05	cp	BRD-K22947005	dexbrompheniramine	Histamine receptor antagonist
99.05	cp	BRD-A41722204	sulmazole	Adenosine receptor antagonist
99.02	cp	BRD-K10467831	tibolone	Androgen receptor agonist
99.02	cp	BRD-K63516691	T-0156	Phosphodiesterase inhibitor
99.01	cp	BRD-K16485616	mocetinostat	HDAC inhibitor
98.94	cp	BRD-K15196155	IBC-293	Hydroxycarboxylic acid receptor agonist
98.93	cp	BRD-K58299615	RO-90-7501	Beta amyloid inhibitor
98.91	cp	BRD-K03384561	roquinimex	Angiogenesis inhibitor
98.84	cp	BRD-K69690935	curcumin	Cyclooxygenase inhibitor
98.78	cp	BRD-K64610608	EMF-bca1-57	caspase inhibitor
98.73	cp	BRD-K79877282	PF-543	Sphingosine kinase inhibitor
98.68	cp	BRD-K96402602	farnesylthiotriazole	PPMTase inhibitor
98.64	cp	BRD-A00758722	noretynodrel	Progestogen hormone
98.63	cp	BRD-A47513740	calyculin	Protein phosphatase inhibitor
98.62	cp	BRD-K48869804	icilin	TRPV agonist
98.59	cp	BRD-K28912512	nicotinamide	Protein synthesis stimulant
98.57	cp	BRD-A75455249	kavain	Calcium channel modulator
98.56	cp	BRD-A27489425	rolitetracycline	Bacterial 30S ribosomal subunit inhibitor
98.48	cp	BRD-K72676686	fluvoxamine	Selective serotonin reuptake inhibitor (SSRI)
98.48	cp	BRD-K11927976	ER-27319	Mediator release inhibitor
98.48	cp	BRD-K79602928	metformin	Insulin sensitizer
98.45	cp	BRD-K43389675	daunorubicin	RNA synthesis inhibitor
98.43	cp	BRD-K69650333	idarubicin	Topoisomerase inhibitor
98.41	cp	BRD-K77908580	entinostat	HDAC inhibitor
98.41	cp	BRD-A13122391	triptolide	RNA polymerase inhibitor
98.38	cp	BRD-K38615104	A-443644	AKT inhibitor
98.38	cp	BRD-A60245366	AS-601245	JNK inhibitor
98.34	cp	BRD-K13566078	BMS-345541	IKK inhibitor
98.31	cp	BRD-U51951544	ZG-10	JNK inhibitor
98.31	cp	BRD-K92093830	doxorubicin	Topoisomerase inhibitor
98.31	cp	BRD-K06543683	bisindolylmaleimide-ix	CDK inhibitor
98.31	cp	BRD-K04548931	pidorubicine	Topoisomerase inhibitor
98.31	cp	BRD-K87909389	alvocidib	CDK inhibitor
98.28	cp	BRD-K66896231	BRD-K66896231	Acetylcholinesterase inhibitor
98.27	cp	BRD-K19220233	JNK-9L	JNK inhibitor
98.27	cp	BRD-K11636097	JNJ-7706621	CDK inhibitor
98.27	cp	BRD-K79090631	CGP-60474	CDK inhibitor
98.24	cp	BRD-A18497530	5-iodotubercidin	Adenosine kinase inhibitor
98.24	cp	BRD-A73909368	dactinomycin	RNA polymerase inhibitor
98.2	cp	BRD-M16762496	PIK-75	DNA protein kinase inhibitor
98.2	cp	BRD-A11702965	chromomycin-a3	DNA binding agent
98.2	cp	BRD-K82381502	acetylcholine	Acetylcholine receptor agonist
98.2	cp	BRD-K21680192	mitoxantrone	Topoisomerase inhibitor
98.17	cp	BRD-K83794624	pirarubicin	Topoisomerase inhibitor
98.17	cp	BRD-K13390322	AT-7519	CDK inhibitor
98.13	cp	BRD-K99545815	PF-562271	Focal adhesion kinase inhibitor
98.09	cp	BRD-K64800655	PHA-793887	CDK inhibitor
98.09	cp	BRD-K29458283	chlorambucil	DNA inhibitor
98.06	cp	BRD-K84663978	trequinsin	Phosphodiesterase inhibitor
98.03	cp	BRD-K17953061	staurosporine	PKC inhibitor
98.03	cp	BRD-K39944607	ochratoxin-a	Phenylalanyl tRNA synthetase inhibitor
98.02	cp	BRD-K30240666	clemastine	Histamine receptor antagonist
98.01	cp	BRD-A45889380	mepacrine	Cytokine production inhibitor
98	cp	BRD-K14993104	bemegride	Chemoreceptor agonist
97.99	cp	BRD-K99749624	linifanib	PDGFR receptor inhibitor
97.99	cp	BRD-A59985574	topotecan	Topoisomerase inhibitor
97.99	cp	BRD-A00100033	nifurtimox	DNA inhibitor
97.96	cp	BRD-A62025033	temsirolimus	MTOR inhibitor
97.96	cp	BRD-K41337261	ZM-306416	ABL inhibitor
97.96	cp	BRD-K62996583	lidoflazine	Calcium channel blocker
97.94	cp	BRD-K98763141	niflumic-acid	Cyclooxygenase inhibitor
97.89	cp	BRD-K37206356	rhamnetin	HDAC inhibitor
97.89	cp	BRD-K41707108	ceramide	Phosphoenolpyruvate carboxylase activator
97.87	cp	BRD-K88568253	iproniazid	Monoamine oxidase inhibitor
97.84	cp	BRD-K85266041	DNQX	Glutamate receptor antagonist
97.82	cp	BRD-K15592317	CP466722	ATM kinase inhibitor
97.82	cp	BRD-A02333338	cyclopamine	Smoothened receptor antagonist
97.78	cp	BRD-A70731303	avrainvillamide-analog-5	nucleophosmin inhibitor
97.75	cp	BRD-K20482099	rutin	Antioxidant
97.71	cp	BRD-K70401845	erlotinib	EGFR inhibitor
97.71	cp	BRD-A30437061	camptothecin	Topoisomerase inhibitor
97.69	cp	BRD-K39670393	amthamine	Histamine receptor agonist
97.64	cp	BRD-A07875874	cilnidipine	Calcium channel blocker
97.53	cp	BRD-K94294671	OSI-027	MTOR inhibitor
97.51	cp	BRD-K16478699	PLX-4720	RAF inhibitor
97.5	cp	BRD-K23192422	lestaurtinib	FLT3 inhibitor
97.5	cp	BRD-K32821942	azathioprine	Dehydrogenase inhibitor
97.46	cp	BRD-K11801786	trimidox	Ribonucleotide reductase inhibitor
97.46	cp	BRD-K63068307	ZSTK-474	PI3K inhibitor
97.43	cp	BRD-K04546108	JAK3-inhibitor-VI	JAK inhibitor
97.41	cp	BRD-K19352500	prochlorperazine	Dopamine receptor antagonist
97.38	cp	BRD-K12513978	fenbufen	Cyclooxygenase inhibitor
97.26	cp	BRD-K99291625	SB-203580	p38 MAPK inhibitor
97.18	cp	BRD-K27305650	LY-294002	MTOR inhibitor
97.18	cp	BRD-K53737926	amitriptyline	Norepinephrine inhibitor
97.15	cp	BRD-A71262238	nafadotride	Dopamine receptor antagonist
97.11	cp	BRD-K84566043	fenpiverinium	Acetylcholine receptor antagonist
97.08	cp	BRD-K09991945	GSK-3-inhibitor-II	PKC inhibitor
97.04	cp	BRD-K41903098	diphenoxylate	Opioid receptor agonist
97.04	cp	BRD-K67566344	KU-0063794	MTOR inhibitor
97.03	cp	BRD-A25569250	KI-16425	Lysophosphatidic acid receptor antagonist
97.01	cp	BRD-A34817987	itraconazole	Cytochrome P450 inhibitor
96.91	cp	BRD-K18757346	U-46619	Thromboxane receptor agonist
96.91	cp	BRD-A09722536	cyclophosphamide	DNA alkylating agent
96.8	cp	BRD-K30743633	TCPOBOP	CAR agonist
96.79	cp	BRD-K93331255	lypressin	Vasopressin receptor agonist
96.78	cp	BRD-A95096829	PNU-96415E	Dopamine receptor antagonist
96.76	cp	BRD-A80960055	celastrol	Anti-inflammatory
96.76	cp	BRD-K54233340	dorsomorphin	AMPK inhibitor
96.76	cp	BRD-K86434416	selegiline	Monoamine oxidase inhibitor
96.73	cp	BRD-K67868012	PI-103	MTOR inhibitor
96.69	cp	BRD-K73999723	telmisartan	Angiotensin receptor antagonist
96.65	cp	BRD-K30677119	PP-30	RAF inhibitor
96.61	cp	BRD-K64341947	CFM-1571	Guanylate cyclase activator
96.57	cp	BRD-K88789588	letrozole	Aromatase inhibitor
96.56	cp	BRD-A79237180	ascorbic-acid	Antioxidant
96.55	cp	BRD-A61470182	n-formylmethionylalanine	macrophage activator
96.52	cp	BRD-K02123250	JNJ-38877605	Tyrosine kinase inhibitor
96.48	cp	BRD-K08619838	tremorine	Acetylcholine receptor agonist
96.48	cp	BRD-K53414658	tivozanib	VEGFR inhibitor
96.48	cp	BRD-K12184916	dactolisib	MTOR inhibitor
96.44	cp	BRD-A79465854	auranofin	NFkB pathway inhibitor
96.43	cp	BRD-A07765530	epinephrine	carbonic anhydrase activator
96.39	cp	BRD-K52397688	amperozide	Dopamine receptor antagonist
96.37	cp	BRD-K05104363	PD-184352	MEK inhibitor
96.35	cp	BRD-K51671335	sulpiride	Dopamine receptor antagonist
96.34	cp	BRD-K95901403	XL-147	PI3K inhibitor
96.32	cp	BRD-K30097969	pitavastatin	HMGCR inhibitor
96.23	cp	BRD-K50384076	7,4'-dihydroxyflavone	Opioid receptor antagonist
96.22	cp	BRD-A15034104	bergenin	Interleukin inhibitor
96.19	cp	BRD-K51018020	VAMA-37	DNA dependent protein kinase inhibitor
96.19	cp	BRD-K07403598	CAY-10470	NFkB pathway inhibitor
96.18	cp	BRD-K51066026	aminoindazole	Ionophore
96.15	cp	BRD-K22662435	ganciclovir	DNA polymerase inhibitor
96.14	cp	BRD-K49049886	CGS-15943	Adenosine receptor antagonist
96.12	cp	BRD-K49481516	galantamine	Acetylcholinesterase inhibitor
96.12	cp	BRD-K28296557	AKT-inhibitor-IV	AKT inhibitor
96.12	cp	BRD-K71512533	SNS-314	Aurora kinase inhibitor
95.94	cp	BRD-K04466929	Merck60	HDAC inhibitor
95.91	cp	BRD-K62810658	PD-98059	MEK inhibitor
95.88	cp	BRD-K06014311	DH-97	Melatonin receptor antagonist
95.88	cp	BRD-A40639672	ketorolac	Cyclooxygenase inhibitor
95.86	cp	BRD-K87990216	piretanide	Glucocorticoid receptor agonist
95.84	cp	BRD-K57930253	nitrazepam	Benzodiazepine receptor agonist
95.81	cp	BRD-K21853356	RG-14620	EGFR inhibitor
95.79	cp	BRD-K78431006	crizotinib	ALK inhibitor
95.79	cp	BRD-K18059238	gamma-linolenic-acid	Cyclooxygenase inhibitor
95.76	cp	BRD-K04887706	AKT-inhibitor-1-2	AKT inhibitor
95.74	cp	BRD-A96255180	ribavirin	Antiviral
95.73	cp	BRD-A72988804	tiaprofenic-acid	Cyclooxygenase inhibitor
95.55	cp	BRD-A96882008	L-732138	Tachykinin antagonist
95.54	cp	BRD-K18619710	digoxigenin	Steroid
95.42	cp	BRD-K67102207	phenylbutyrate	HDAC inhibitor
95.42	cp	BRD-A63998256	helveticoside	ATPase inhibitor
95.4	cp	BRD-U82589721	HG-5-113-01	Protein kinase inhibitor
95.35	cp	BRD-K22227508	targinine	Nitric oxide synthase inhibitor
95.33	cp	BRD-A88254928	salbutamol	Adrenergic receptor agonist
95.31	cp	BRD-K36616567	doxepin	Histamine receptor antagonist
95.21	cp	BRD-K68392338	ZK-93426	Benzodiazepine receptor antagonist
95.2	cp	BRD-K88625236	nonoxynol-9	Membrane integrity inhibitor
95.19	cp	BRD-K31553034	zibotentan	Endothelin receptor antagonist
95.16	cp	BRD-K70577657	H-9	PKA inhibitor
95.1	cp	BRD-K14765469	vesamicol	Acetylcholinesterase inhibitor
95.05	cp	BRD-K53790871	triamcinolone	Glucocorticoid receptor agonist
94.96	cp	BRD-K05653692	DL-PDMP	Glucosyltransferase inhibitor
94.88	cp	BRD-K81855038	roxatidine	Histamine receptor antagonist
94.82	cp	BRD-A50928468	norgestrel	Progesterone receptor agonist
94.8	cp	BRD-K71003802	hippeastrine	Plant alkaloid
94.79	cp	BRD-A23072235	pheniramine	Histamine receptor antagonist
94.78	cp	BRD-A94709349	metaxalone	Muscle relaxant
94.78	cp	BRD-K71266197	PSB-06126	NTPDase inhibitor
94.75	cp	BRD-K69932463	AZD-8055	MTOR inhibitor
94.74	cp	BRD-K76617868	fasudil	Rho associated kinase inhibitor
94.71	cp	BRD-A99833829	bethanechol	Acetylcholine receptor agonist
94.65	cp	BRD-K68997413	PF-3845	FAAH inhibitor
94.54	cp	BRD-K91699951	benzonatate	Local anesthetic
94.52	cp	BRD-K11373525	ZD-7155	Angiotensin receptor antagonist
94.52	cp	BRD-K79092138	nitrofural	Bacterial DNA inhibitor
94.51	cp	BRD-A81772229	simvastatin	HMGCR inhibitor
94.32	cp	BRD-K07762753	aminopurvalanol-a	Tyrosine kinase inhibitor
94.3	cp	BRD-K99818283	PIK-90	PI3K inhibitor
94.23	cp	BRD-K04210847	tamoxifen	Estrogen receptor antagonist
94.21	cp	BRD-K84955386	hyperoside	Glucosidase inhibitor
94.16	cp	BRD-K02227374	milnacipran	Serotonin reuptake inhibitor
94.15	cp	BRD-K94144010	cotinine	Nicotine metabolite
94.09	cp	BRD-K15567136	papaverine	Phosphodiesterase inhibitor
94.04	cp	BRD-K52459643	prostaglandin-e1	Prostanoid receptor agonist
94.02	cp	BRD-K35483542	alitretinoin	Retinoid receptor agonist
94.02	cp	BRD-K81876028	CP-93129	Serotonin receptor agonist
93.99	cp	BRD-K25875056	SC-9	Protein tyrosine kinase activator
93.98	cp	BRD-K06159959	CCMQ	Inhibitor of the binding of homoquinolinic acid to non-NMDA sensitive sites
93.98	cp	BRD-K21667562	AM-404	Cyclooxygenase inhibitor
93.94	cp	BRD-K77175907	calcifediol	Vitamin D receptor agonist
93.88	cp	BRD-A49906757	scopolamine	Acetylcholine receptor antagonist
93.85	cp	BRD-K67537649	PQ-401	IGF-1 inhibitor
93.83	cp	BRD-K13810148	givinostat	HDAC inhibitor
93.83	cp	BRD-K78126613	menadione	Mitochondrial DNA polymerase inhibitor
93.76	cp	BRD-K32292990	CGP-53353	EGFR inhibitor
93.76	cp	BRD-K55748775	SCH-28080	ATPase inhibitor
93.72	cp	BRD-K59058766	chlorprothixene	Dopamine receptor antagonist
93.71	cp	BRD-A96799240	4-hydroxyretinoic-acid	Retinoid receptor binder
93.68	cp	BRD-K97399794	quercetin	Polar auxin transport inhibitor
93.59	cp	BRD-A80502530	cinobufagin	ATPase inhibitor
93.59	cp	BRD-K50387473	XMD-892	MAP kinase inhibitor
93.58	cp	BRD-K06335600	tizanidine	Adrenergic receptor agonist
93.57	cp	BRD-K44094599	tacrolimus	Calcineurin inhibitor
93.54	cp	BRD-K12102668	nialamide	Monoamine oxidase inhibitor
93.52	cp	BRD-K61177364	NBI-27914	CRF receptor antagonist
93.5	cp	BRD-K14880289	GW-501516	PPAR receptor agonist
93.5	cp	BRD-A41450521	tosufloxacin	Bacterial DNA gyrase inhibitor
93.49	cp	BRD-K34437622	BRD-K34437622	Thymidylate synthase inhibitor
93.47	cp	BRD-K52989797	clomipramine	Serotonin transporter inhibitor (SERT)
93.41	cp	BRD-K64052750	gefitinib	EGFR inhibitor
93.37	cp	BRD-K33312228	halometasone	Glucocorticoid receptor agonist
93.27	cp	BRD-K50140147	NVP-TAE684	ALK inhibitor
93.24	cp	BRD-A49370193	RO-60-0175	Serotonin receptor agonist
93.16	cp	BRD-K49810818	sorafenib	FLT3 inhibitor
93.06	cp	BRD-K90574421	ipsapirone	Serotonin receptor agonist
92.93	cp	BRD-A73859745	glycodeoxycholic-acid	Apoptosis stimulant
92.9	cp	BRD-K39823328	VU-0366037-2	Glutamate receptor modulator
92.76	cp	BRD-K64746805	MBCQ	Phosphodiesterase inhibitor
92.73	cp	BRD-A13188892	doxazosin	Adrenergic receptor antagonist
92.71	cp	BRD-K07237224	moclobemide	Monoamine oxidase inhibitor
92.69	cp	BRD-A52193669	withaferin-a	IKK inhibitor
92.67	cp	BRD-K21806131	tegaserod	Serotonin receptor partial agonist
92.63	cp	BRD-A51714012	venlafaxine	Adrenergic inhibitor
92.54	cp	BRD-K40175214	torin-1	MTOR inhibitor
92.51	cp	BRD-K63265447	docetaxel	Tubulin inhibitor
92.47	cp	BRD-K24681473	YM-155	Survivin inhibitor
92.44	cp	BRD-K68065987	MK-2206	AKT inhibitor
92.42	cp	BRD-K51290057	SA-792709	Retinoid receptor agonist
92.39	cp	BRD-A01346607	flumetasone	Glucocorticoid receptor agonist
92.35	cp	BRD-K72903603	zidovudine	Reverse transcriptase inhibitor
92.32	cp	BRD-K16406336	methylene-blue	Guanylyl cyclase inhibitor
92.31	cp	BRD-A94756469	digoxin	ATPase inhibitor
92.12	cp	BRD-K66874953	pifithrin-alpha	TP53 inhibitor
91.9	cp	BRD-K08502430	angiogenesis-inhibitor	Angiogenesis inhibitor
91.81	cp	BRD-K69195780	NAN-190	Serotonin receptor agonist
91.8	cp	BRD-K49404994	levetiracetam	Calcium channel blocker
91.8	cp	BRD-A52660433	tetrindole	Monoamine oxidase inhibitor
91.64	cp	BRD-K88868628	iodoacetic-acid	Cysteine peptidase inhibitor
91.57	cp	BRD-K14920963	erythrosine	Coloring agent
91.54	cp	BRD-K60060639	methyllidocaine	antiarrhythmic medication
91.46	cp	BRD-A94669766	naringenin	Aromatase inhibitor
91.38	cp	BRD-K06234293	LY-364947	TGF beta receptor inhibitor
91.36	cp	BRD-K18518344	digitoxigenin	ATPase inhibitor
91.3	cp	BRD-K50836978	purvalanol-a	CDK inhibitor
91.23	cp	BRD-K06712146	YM-90709	IL5 inhibitor
91.23	cp	BRD-K26664453	cytochalasin-b	Microtubule inhibitor
91.19	cp	BRD-K17561142	amiodarone	Potassium channel blocker
91.18	cp	BRD-A72758037	asiatic-acid	Apoptosis stimulant
91.16	cp	BRD-A36630025	SN-38	Topoisomerase inhibitor
91.16	cp	BRD-K25741894	skimmianine	Acetylcholinesterase inhibitor
91.15	cp	BRD-K09499853	KU-0060648	DNA dependent protein kinase inhibitor
91.14	cp	BRD-K47278471	diphenhydramine	Histamine receptor antagonist
91.13	cp	BRD-A76093993	cromakalim	Potassium channel activator
91.09	cp	BRD-K11630072	carmofur	Thymidylate synthase inhibitor
90.92	cp	BRD-K06426971	ryuvidine	Histone lysine methyltransferase inhibitor
90.8	cp	BRD-A93236127	digitoxin	ATPase inhibitor
90.78	cp	BRD-A34806832	proscillaridin	ATPase inhibitor
90.77	cp	BRD-K50422030	clomethiazole	GABA receptor antagonist
90.77	cp	BRD-A75479906	rimantadine	Antiviral
90.76	cp	BRD-K75532464	FTI-276	Farnesyltransferase inhibitor
90.73	cp	BRD-K36627727	tamibarotene	Retinoid receptor agonist
90.63	cp	BRD-A78360835	cercosporin	Photoactivated toxin
90.62	cp	BRD-K11399644	phenformin	AMPK activator
90.61	cp	BRD-K00656370	6-aminochrysene	Transferase inhibitor
90.58	cp	BRD-K34776109	glimepiride	Insulin secretagogue
90.58	cp	BRD-K52911425	GDC-0941	PI3K inhibitor
90.56	cp	BRD-A75368507	demeclocycline	Bacterial 30S ribosomal subunit inhibitor
90.49	cp	BRD-A16754160	ampicillin	Bacterial cell wall synthesis inhibitor
90.43	cp	BRD-A85587465	bemesetron	Serotonin receptor antagonist
90.43	cp	BRD-A54596827	solifenacin	Acetylcholine receptor antagonist
90.41	cp	BRD-A63667919	methylergometrine	Dopamine receptor antagonist
90.32	cp	BRD-K72222507	quinapril	ACE inhibitor
90.11	cp	BRD-K45401373	betulinic-acid	Apoptosis stimulant
89.99	cp	BRD-K38903228	hesperidin	Flavanone glycoside
89.98	cp	BRD-K40992116	parachlorophenol	Anti-infective
89.97	cp	BRD-A14208071	oxyphenonium	Cholinergic receptor antagonist
89.87	cp	BRD-A77050075	heraclenol	Vitamin K antagonist
89.82	cp	BRD-K08206212	entecavir	Reverse transcriptase inhibitor
89.78	cp	BRD-K36740062	GSK-1070916	Aurora kinase inhibitor
89.77	cp	BRD-K12260308	xanthoxyline	Antifungal
89.7	cp	BRD-K88679075	methandriol	Androgenic steroid
89.58	cp	BRD-K50324045	avrainvillamide-analog-6	nucleophosmin inhibitor
89.56	cp	BRD-K06388322	pramipexole	Dopamine receptor agonist
89.54	cp	BRD-K53665955	MK-5108	Aurora kinase inhibitor
89.54	cp	BRD-A01643550	prednisolone	Glucocorticoid receptor agonist
89.44	cp	BRD-K21936341	oxotremorine	Acetylcholine receptor agonist
89.43	cp	BRD-A45664787	iloprost	Platelet aggregation inhibitor
89.42	cp	BRD-M40783228	mesna	Antioxidant
89.42	cp	BRD-K21548250	moracizine	Sodium channel blocker
89.37	cp	BRD-K51967704	BIIB021	HSP inhibitor
89.36	cp	BRD-K32906660	bis-tyrphostin	EGFR inhibitor
89.35	cp	BRD-K05804044	AZ-628	RAF inhibitor
89.35	cp	BRD-K15916496	clotrimazole	Cytochrome P450 inhibitor
89.33	cp	BRD-K01649396	indatraline	Norepinephrine transporter inhibitor
89.33	cp	BRD-K82036761	sertraline	Serotonin receptor antagonist
89.31	cp	BRD-K45296539	ZD-7114	Adrenergic receptor agonist
89.27	cp	BRD-K00673382	famotidine	Histamine receptor antagonist
89.23	cp	BRD-A64125466	dehydrocholic-acid	choleretic agent
89.21	cp	BRD-K00337317	NU-7441	DNA dependent protein kinase inhibitor
89.15	cp	BRD-K56403959	ZK-756326	CC chemokine receptor ligand
89.13	cp	BRD-K98493452	honokiol	AKT inhibitor
89.11	cp	BRD-A18579359	wiskostatin	Neural Wiskott-Aldrich syndrome protein inhibitor
89.09	cp	BRD-K60184833	tyrphostin-46	Tyrosine kinase inhibitor
89.04	cp	BRD-K63641886	cefuroxime	Bacterial cell wall synthesis inhibitor
88.97	cp	BRD-K59469039	AG-879	Angiogenesis inhibitor
88.91	cp	BRD-K69688083	mestinon	Cholinesterase inhibitor
88.88	cp	BRD-K40901640	cinanserin	Serotonin receptor antagonist
88.88	cp	BRD-K67637637	olopatadine	Histamine receptor antagonist
88.83	cp	BRD-K16195444	oxymetazoline	Adrenergic receptor agonist
88.83	cp	BRD-K08890269	CO-102862	Sodium channel blocker
88.77	cp	BRD-A68888262	azelastine	Histamine receptor antagonist
88.76	cp	BRD-K10961822	latanoprost	Prostanoid receptor agonist
88.69	cp	BRD-K30563334	rifabutin	Protein synthesis inhibitor
88.69	cp	BRD-K46469693	SCH-442416	Adenosine receptor antagonist
88.69	cp	BRD-K93460210	lamotrigine	Serotonin receptor antagonist
88.64	cp	BRD-K82688027	RG-13022	PDGFR receptor inhibitor
88.63	cp	BRD-K99964838	bosutinib	ABL inhibitor
88.59	cp	BRD-K04853698	LDN-193189	Serine/threonine kinase inhibitor
88.55	cp	BRD-A82096673	KU-C103428N	CDC inhibitor
88.51	cp	BRD-A38030642	cyclosporin-a	Calcineurin inhibitor
88.24	cp	BRD-K96809896	SKF-86002	p38 MAPK inhibitor
88.22	cp	BRD-K10843433	phenylbutazone	Cyclooxygenase inhibitor
88.16	cp	BRD-A86044036	flurbiprofen	Cyclooxygenase inhibitor
88.09	cp	BRD-K52080565	rilmenidine	Imidazoline receptor agonist
88.06	cp	BRD-K71799949	carbamazepine	Carboxamide antiepileptic
88.05	cp	BRD-K41564320	purvalanol-b	Tyrosine kinase inhibitor
87.97	cp	BRD-K18742343	H-8	PKA inhibitor
87.87	cp	BRD-A48570745	ivermectin	GABA receptor agonist
87.82	cp	BRD-A11678676	wortmannin	PI3K inhibitor
87.8	cp	BRD-K33211335	dextromethorphan	Glutamate receptor antagonist
87.78	cp	BRD-K77987382	mebendazole	Tubulin inhibitor
87.76	cp	BRD-K68873215	phosphodiesterase-V-inhibitor-II	Phosphodiesterase inhibitor
87.71	cp	BRD-K86958018	olvanil	TRPV agonist
87.71	cp	BRD-K64517075	heliomycin	ATP synthase inhibitor
87.69	cp	BRD-K86887724	dofetilide	Potassium channel blocker
87.61	cp	BRD-K84709232	caffeic-acid	Lipoxygenase inhibitor
87.54	cp	BRD-K34581968	BMS-536924	IGF-1 inhibitor
87.53	cp	BRD-A70649075	sulconazole	Sterol demethylase inhibitor
87.44	cp	BRD-A16934955	nalbuphine	Opioid receptor agonist
87.38	cp	BRD-K55044200	amoxicillin	Penicillin binding protein inhibitor
87.37	cp	BRD-A77118605	BML-ST330	Phospholipase inhibitor
87.26	cp	BRD-A12560204	nitrendipine	Calcium channel blocker
87.25	cp	BRD-K51662849	ilomastat	Matrix metalloprotease inhibitor
87.23	cp	BRD-A39290993	cyproterone	Androgen receptor antagonist
87.07	cp	BRD-A43882281	pinacidil	ATP channel activator
87.03	cp	BRD-K00603606	ticlopidine	Purinergic receptor antagonist
86.94	cp	BRD-K19540840	saracatinib	SRC inhibitor
86.84	cp	BRD-K33882852	ZK-93423	Benzodiazepine receptor agonist
86.84	cp	BRD-K34330170	rotenonic-acid	Retinoid receptor antagonist
86.8	cp	BRD-K40619305	larixinic-acid	Compound that interacts with metal centers
86.78	cp	BRD-K31491153	1-phenylbiguanide	Serotonin receptor agonist
86.73	cp	BRD-K59456551	methotrexate	Dihydrofolate reductase inhibitor
86.73	cp	BRD-A70514680	articaine	Local anesthetic
86.65	cp	BRD-A01320529	salmeterol	Adrenergic receptor agonist
86.62	cp	BRD-K10466330	AVA	Nucleophosmin inhibitor
86.51	cp	BRD-A91452556	estradiol-cypionate	Estrogen receptor agonist
86.46	cp	BRD-A10969569	ambelline	Plant alkaloid
86.43	cp	BRD-A02481876	importazole	Importin-beta transport receptor inhibitor
86.32	cp	BRD-A93424738	dexamethasone	Glucocorticoid receptor agonist
86.11	cp	BRD-K59574735	ubenimex	Leukotriene inhibitor
86.1	cp	BRD-K03670461	tyrphostin-AG-82	EGFR inhibitor
85.99	cp	BRD-A15010982	HU-211	Glutamate receptor antagonist
85.99	cp	BRD-K12219985	glipizide	Sulfonylurea
85.96	cp	BRD-A45498368	WYE-125132	MTOR inhibitor
85.95	cp	BRD-K35960502	niclosamide	DNA replication inhibitor
85.9	cp	BRD-K51302260	KU-C103871	GSP agonist
85.77	cp	BRD-K52522949	NCH-51	HDAC inhibitor
85.69	cp	BRD-A42571354	cetirizine	Histamine receptor antagonist
85.62	cp	BRD-K06147391	telenzepine	Acetylcholine receptor antagonist
85.61	cp	BRD-A70407468	PSB-36	Adenosine receptor antagonist
85.57	cp	BRD-K33106058	cytarabine	Ribonucleotide reductase inhibitor
85.56	cp	BRD-K32398298	alprazolam	Benzodiazepine receptor agonist
85.56	cp	BRD-K42748308	XE-991	Potassium channel blocker
85.55	cp	BRD-A64933752	CV-1808	Adenosine receptor agonist
85.54	cp	BRD-K54316499	tolterodine	Acetylcholine receptor antagonist
85.36	cp	BRD-K92428153	mycophenolate-mofetil	Dehydrogenase inhibitor
85.29	cp	BRD-K15715913	fluperlapine	Serotonin receptor antagonist
85.09	cp	BRD-K61829047	7b-cis	Exportin antagonist
85.02	cp	BRD-K73978287	hydrocortisone	Glucocorticoid receptor agonist
84.99	cp	BRD-K26429091	J-104129	Acetylcholine receptor antagonist
84.91	cp	BRD-A39415247	norethisterone	Progesterone receptor agonist
84.8	cp	BRD-K24240364	GYKI-52466	Glutamate receptor antagonist
84.68	cp	BRD-K29173907	isoflupredone	Glucocorticoid receptor agonist
84.66	cp	BRD-K25224017	pirenperone	Serotonin receptor antagonist
84.41	cp	BRD-K20197062	SA-94315	Caspase inhibitor
84.4	cp	BRD-K13261168	LY-16350	Dopamine receptor agonist
84.3	cp	BRD-A47598013	citalopram	Serotonin reuptake inhibitor
84.26	cp	BRD-K44899736	RO-16-6941	Monoamine oxidase inhibitor
84.25	cp	BRD-K22010301	JLK-6	Gamma secretase inhibitor
83.87	cp	BRD-K81847782	scandenin	Plant compound with antimicrobial activity
83.87	cp	BRD-A28970875	puromycin	Protein synthesis inhibitor
83.82	cp	BRD-K92870997	pterostilbene	Cyclooxygenase inhibitor
83.72	cp	BRD-A26097136	bulleyaconitine-a	Non-opiod analgesic
83.71	cp	BRD-A19633847	perhexiline	Carnitine palmitoyltransferase inhibitor
83.57	cp	BRD-A88282067	delcorine	Antiarrhythmic
83.56	cp	BRD-A99411506	esculin	Antioxidant
83.42	cp	BRD-K20655524	mefexamide	Psychoactive drug
83.4	cp	BRD-K84595254	strophanthidin	ATPase inhibitor
83.33	cp	BRD-K49890030	gavestinel	Glutamate receptor antagonist
83.2	cp	BRD-K63675182	triflupromazine	Dopamine receptor antagonist
83.19	cp	BRD-K94689771	pinocembrin	CYP1B1 inhibitor
83.16	cp	BRD-K15935639	z-leu3-VS	Proteasome inhibitor
83.16	cp	BRD-K64890080	BI-2536	PLK inhibitor
83.1	cp	BRD-K10705233	GW-405833	Cannabinoid receptor agonist
83.07	cp	BRD-K52020312	metronidazole	DNA inhibitor
82.69	cp	BRD-K30649484	mafenide	Carbonic anhydrase inhibitor
82.59	cp	BRD-K05737787	isoeugenol	Nitric oxide production inhibitor
82.36	cp	BRD-K90027355	spironolactone	Mineralocorticoid receptor antagonist
82.22	cp	BRD-K28936863	ketotifen	Histamine receptor agonist
82.18	cp	BRD-K76568384	PHTPP	Estrogen receptor antagonist
82.13	cp	BRD-K88358234	xaliproden	Serotonin receptor agonist
82.01	cp	BRD-U08759356	EI-346-erlotinib-analog	EGFR inhibitor
81.98	cp	BRD-A74980173	gatifloxacin	Bacterial DNA gyrase inhibitor
81.85	cp	BRD-A71459254	cymarin	ATPase inhibitor
81.81	cp	BRD-A17535965	gelsemine	Acetylcholine receptor antagonist
81.73	cp	BRD-A52588987	SKF-83566	Dopamine receptor antagonist
81.72	cp	BRD-A65449987	flunisolide	Cytochrome P450 inhibitor
81.71	cp	BRD-K69837166	trap-101	Nociceptin/orphanin FQ (NOP) receptor antagonist
81.62	cp	BRD-K89732114	trifluoperazine	Dopamine receptor antagonist
81.45	cp	BRD-K51575138	TPCA-1	IKK inhibitor
81.42	cp	BRD-K60219430	serdemetan	MDM inhibitor
81.24	cp	BRD-K19796430	erismodegib	Smoothened receptor antagonist
81.22	cp	BRD-K82216340	medroxyprogesterone	progesterone receptor agonist
81.09	cp	BRD-K25504083	cytochalasin-d	Actin polymerization inhibitor
81.01	cp	BRD-K97752965	nicorandil	Nitric oxide donor
80.94	cp	BRD-K91263825	nortriptyline	Tricyclic antidepressant
80.91	cp	BRD-K00615600	AG-14361	PARP inhibitor
80.82	cp	BRD-K59331372	SB-366791	TRPV antagonist
80.82	cp	BRD-K15409150	penfluridol	T-type calcium channel blocker
80.78	cp	BRD-K06792661	narciclasine	Coflilin signaling pathway activator
80.71	cp	BRD-K17705806	JTC-801	Opioid receptor antagonist
80.65	cp	BRD-K66412701	pazufloxacin	Topoisomerase inhibitor
80.59	cp	BRD-K56429665	calcipotriol	Vitamin D receptor agonist
80.56	cp	BRD-K82147103	lofepramine	Norepinephrine reuptake inhibitor
80.56	cp	BRD-K42221274	NNC-711	GAT inhibitor
80.48	cp	BRD-K41170226	deoxycholic-acid	G protein-coupled receptor agonist
80.47	cp	BRD-K04710043	hexamethylenebisacetamide	AKT inhibitor
80.46	cp	BRD-K36965586	m-chlorophenylbiguanide	Serotonin receptor agonist
80.46	cp	BRD-K82577285	dipropyl-dopamine	Dopamine receptor agonist
80.26	cp	BRD-K68488863	ENMD-2076	FLT3 inhibitor
80.26	cp	BRD-K88304388	dextrorphan	Glutamate receptor antagonist
80.26	cp	BRD-A48237631	mitomycin-c	DNA alkylating agent
80.25	cp	BRD-K34820100	tebuthiuron	Photosynthesis inhibitor
80.07	cp	BRD-A45140972	meclocycline	Bacterial 30S ribosomal subunit inhibitor
79.95	cp	BRD-A22713669	BVT-948	Tyrosine phosphatase inhibitor
79.91	cp	BRD-K96037667	norethindrone	Progesterone receptor agonist
79.86	cp	BRD-A69917777	aminopentamide	Acetylcholine receptor antagonist
79.81	cp	BRD-K14618467	IKK-16	IKK inhibitor
79.79	cp	BRD-K89708791	rifaximin	RNA synthesis inhibitor
79.7	cp	BRD-K75641298	metoclopramide	Dopamine receptor antagonist
79.64	cp	BRD-K05350981	oligomycin-c	ATPase inhibitor
79.61	cp	BRD-K53972329	ruxolitinib	JAK inhibitor
79.6	cp	BRD-M86331534	pyrvinium-pamoate	AKT inhibitor
79.59	cp	BRD-K44497846	enalapril	ACE inhibitor
79.58	cp	BRD-K14767410	SC-560	Cyclooxygenase inhibitor
79.58	cp	BRD-K32501161	vanoxerine	Dopamine uptake inhibitor
79.53	cp	BRD-K91370081	anisomycin	DNA synthesis inhibitor
79.5	cp	BRD-K96263742	GW-7647	PPAR receptor agonist
79.42	cp	BRD-K60690191	MPEP	Glutamate receptor antagonist
79.36	cp	BRD-K78373679	RO-3306	CDK inhibitor
79.33	cp	BRD-U25771771	WZ-4-145	EGFR inhibitor
79.25	cp	BRD-A31159102	fluoxetine	Selective serotonin reuptake inhibitor (SSRI)
79.24	cp	BRD-K24859147	KIN001-242	Protein kinase inhibitor
79.24	cp	BRD-K70358946	aripiprazole	Serotonin receptor agonist
79.1	cp	BRD-K26818574	BIX-01294	Histone lysine methyltransferase inhibitor
79.03	cp	BRD-K25310650	ormetoprim	Bacterial antifolate
78.99	cp	BRD-A39255369	DCPIB	Chloride channel blocker
78.97	cp	BRD-A89337244	PD-102807	Acetylcholine receptor antagonist
78.93	cp	BRD-K28029915	dolasetron	Serotonin receptor antagonist
78.83	cp	BRD-K17075857	chloroxine	Opioid receptor antagonist
78.76	cp	BRD-K15616905	CCCP	Mitochondrial oxidative phosphorylation uncoupler
78.75	cp	BRD-K69600043	thiethylperazine	Dopamine receptor antagonist
78.7	cp	BRD-K66792149	quinoclamine	Algicide
78.68	cp	BRD-K95851186	CGP-13501	GABA receptor modulator
78.56	cp	BRD-A55756846	H-7	PKA inhibitor
78.56	cp	BRD-K67352070	TC-2559	Acetylcholine receptor agonist
78.5	cp	BRD-A98283014	calmidazolium	Calcium channel blocker
78.48	cp	BRD-K63343048	orlistat	Lipase inhibitor
78.47	cp	BRD-K45033733	famciclovir	DNA polymerase inhibitor
78.27	cp	BRD-K60230970	MG-132	Proteasome inhibitor
78.24	cp	BRD-A26095496	clobetasol	Glucocorticoid receptor agonist
78.22	cp	BRD-A18763547	BAX-channel-blocker	Cytochrome C release inhibitor
78.21	cp	BRD-K61250553	loperamide	Opioid receptor agonist
78.2	cp	BRD-K54411430	robustic-acid	cAMP inhibitor
78.14	cp	BRD-K10016611	pyridine-2-aldoxime	Acetylcholinesterase inhibitor
77.89	cp	BRD-K59522102	piperine	Monoamine oxidase inhibitor
77.75	cp	BRD-A98299281	velnacrine	cholinesterase inhibitor
77.68	cp	BRD-K56115039	BU-226	Imidazoline receptor ligand
77.66	cp	BRD-A13084692	troglitazone	Insulin sensitizer
77.41	cp	BRD-K71289571	zafirlukast	Leukotriene receptor antagonist
77.37	cp	BRD-K09397065	SR-57227A	Serotonin receptor agonist
77.27	cp	BRD-K23383398	T-0901317	LXR agonist
77.06	cp	BRD-A09828896	SKF-81297	Dopamine receptor agonist
77.04	cp	BRD-A19248578	latrunculin-b	Actin polymerization inhibitor
76.89	cp	BRD-K45479396	BP-554	Serotonin receptor agonist
76.82	cp	BRD-A20697603	thiostrepton	FOXM1 inhibitor
76.78	cp	BRD-K31633810	DAU-5884	Acetylcholine receptor antagonist
76.73	cp	BRD-K08996725	zolantidine	Histamine receptor antagonist
76.62	cp	BRD-M41783010	acamprosate	Glutamate receptor antagonist
76.6	cp	BRD-K22878149	SB-205607	Delta 1 opioid receptor agonist
76.39	cp	BRD-A12016240	LY-278584	Serotonin receptor antagonist
76.39	cp	BRD-K67860401	AR-A014418	Glycogen synthase kinase inhibitor
76.34	cp	BRD-K09485525	GANT-61	GLI antagonist
76.27	cp	BRD-K87226815	cycloserine	Bacterial cell wall synthesis inhibitor
76.24	cp	BRD-A66435872	HTMT	Histamine receptor agonist
76.22	cp	BRD-K54330070	SB-202190	p38 MAPK inhibitor
76.19	cp	BRD-K74212935	ergocryptine	Dopamine agonist
76.17	cp	BRD-A83695761	chromanol	Potassium channel blocker
75.83	cp	BRD-A83892713	rifampicin	RNA polymerase inhibitor
75.78	cp	BRD-A49225603	alimemazine	Histamine receptor agonist
75.69	cp	BRD-K91733562	secoisolariciresinol	Antioxidant
75.55	cp	BRD-K83972459	JWE-035	Aurora kinase inhibitor
75.39	cp	BRD-K74305673	IKK-2-inhibitor-V	IKK inhibitor
75.32	cp	BRD-K02130563	panobinostat	HDAC inhibitor
75.29	cp	BRD-A49160188	donepezil	Acetylcholinesterase inhibitor
75.27	cp	BRD-K41868777	W-5	Calmodulin antagonist
75.25	cp	BRD-A23683907	NAS-181	Serotonin receptor antagonist
75.21	cp	BRD-A18917088	estradiol	Contraceptive agent
75.2	cp	BRD-K95676198	JAK3-inhibitor-V	JAK inhibitor
75.19	cp	BRD-K38477985	malonoben	Protein tyrosine kinase inhibitor
75.19	cp	BRD-K94920105	DR-2313	PARP inhibitor
75.1	cp	BRD-K28907958	CD-437	Retinoid receptor agonist
74.96	cp	BRD-K96271548	coumaric-acid	Antioxidant
74.67	cp	BRD-K82561139	ricinine	Casein kinase inhibitor
74.61	cp	BRD-K99063460	didanosine	Nucleoside reverse transcriptase inhibitor
74.52	cp	BRD-A62525898	prednisone	Glucocorticoid receptor agonist
74.5	cp	BRD-A43082555	loxoprofen	Cyclooxygenase inhibitor
74.49	cp	BRD-A97730597	hexylcaine	Sodium channel blocker
74.41	cp	BRD-K50495309	SRC-kinase-inhibitor-I	SRC inhibitor
74.32	cp	BRD-K41996876	tyrphostin-1	EGFR inhibitor
74.26	cp	BRD-A67605442	tetrahydrobiopterin	Nitric oxide stimulant
74.21	cp	BRD-K44432556	VU-0418946-1	HIF modulator
74.19	cp	BRD-K77947974	fluspirilene	Dopamine receptor antagonist
74.13	cp	BRD-K55430733	WAY-629	Serotonin receptor agonist
74.08	cp	BRD-K26134695	calpeptin	Calpain inhibitor
73.96	cp	BRD-K09537769	NU-7026	DNA dependent protein kinase inhibitor
73.94	cp	BRD-A78295502	hydroquinine	Antiarrhythmic
73.91	cp	BRD-A65282128	cefazolin	Bacterial cell wall synthesis inhibitor
73.86	cp	BRD-K15834839	lobendazole	Anthelmintic
73.81	cp	BRD-A63043573	cabergoline	Dopamine receptor agonist
73.76	cp	BRD-A09094913	strychnine	Acetylcholine receptor antagonist
73.74	cp	BRD-K96799727	pifithrin-mu	HSP inhibitor
73.71	cp	BRD-A29485665	bicalutamide	Androgen receptor antagonist
73.65	cp	BRD-A65671304	candesartan	Angiotensin receptor antagonist
73.61	cp	BRD-K79425933	benperidol	Dopamine receptor antagonist
73.59	cp	BRD-K72420232	WZ-4002	EGFR inhibitor
73.53	cp	BRD-K47323024	methapyrilene	Histamine receptor antagonist
73.42	cp	BRD-K77133231	PD-169316	p38 MAPK inhibitor
73.39	cp	BRD-A95513702	androsta-1,4-dien-3,17-dione	Aromatase inhibitor
73.28	cp	BRD-A30435184	metergoline	Dopamine receptor agonist
73.26	cp	BRD-K52313696	tacedinaline	HDAC inhibitor
73.22	cp	BRD-K43068349	AMG-9810	TRPV antagonist
73.12	cp	BRD-A43940795	tetrahydropalmatine	Serotonin release inhibitor
73.1	cp	BRD-K73395020	SA-1478088	-666
73.06	cp	BRD-K81729199	AQ-RA741	Acetylcholine receptor antagonist
73.02	cp	BRD-K79124250	ioxaglic-acid	Radiopaque medium
72.95	cp	BRD-K24132293	piperlongumine	Glutathione transferase inhibitor
72.79	cp	BRD-K59962020	CHEMBL-374350	NFkB pathway inhibitor
72.49	cp	BRD-K68407802	KIN001-055	EGFR inhibitor
72.47	cp	BRD-K50325075	UCL-2077	Slow after hyperpolarization channel blocker
72.46	cp	BRD-A43150328	penicillic-acid	other antibiotic
72.41	cp	BRD-A68930007	ouabain	ATPase inhibitor
72.39	cp	BRD-K48935217	epothilone	Microtubule inhibitor
72.39	cp	BRD-A64227845	SKF-77434	Dopamine receptor agonist
72.3	cp	BRD-A64297288	amlodipine	Calcium channel blocker
72.25	cp	BRD-K78599730	manumycin-a	Farnesyltransferase inhibitor
72.13	cp	BRD-K29950728	clomifene	Estrogen receptor antagonist
71.98	cp	BRD-K76698671	HNHA	HDAC inhibitor
71.87	cp	BRD-K69032158	diprotin-a	Dipeptidyl peptidase inhibitor
71.86	cp	BRD-K18036262	L-168049	Glucagon receptor antagonist
71.84	cp	BRD-K88849294	lobaric-acid	Tyrosine phosphatase inhibitor
71.71	cp	BRD-A81177136	KN-62	Calcium-calmodulin dependent protein kinase inhibitor
71.42	cp	BRD-K38436528	imipramine	Norepinephrine reuptake inhibitor
71.41	cp	BRD-K78122587	NNC-55-0396	T-type calcium channel blocker
71.27	cp	BRD-K68143200	SA-792541	CDC inhibitor
71.14	cp	BRD-K34533029	tyrphostin-AG-494	EGFR inhibitor
71.03	cp	BRD-A29734509	disopyramide	Sodium channel blocker
71.02	cp	BRD-K81272440	dantrolene	Calcium channel blocker
70.91	cp	BRD-A81866333	CGS-21680	Adenosine receptor agonist
70.9	cp	BRD-K18779551	bifemelane	Acetylcholine release stimulant
70.9	cp	BRD-A37347161	BRL-52537	Opioid receptor agonist
70.84	cp	BRD-K77286328	reversine	Aurora kinase inhibitor
70.84	cp	BRD-K11540476	EMF-BCA1-64	Caspase inhibitor
70.84	cp	BRD-K02283807	GR-32191	Thromboxane receptor antagonist
70.74	cp	BRD-A22256192	terazosin	Adrenergic receptor antagonist
70.74	cp	BRD-K14536225	piceid	Glucosidase inhibitor
70.7	cp	BRD-U37049823	HG-6-64-01	RAF inhibitor
70.57	cp	BRD-K40990712	hexamethyleneamiloride	Sodium/hydrogen antiport inhibitor
70.54	cp	BRD-K20755323	SA-792728	Sphingosine kinase inhibitor
70.43	cp	BRD-K97509413	coumestrol	Estrogen receptor agonist
70.42	cp	BRD-K97354755	SU-6656	SRC inhibitor
70.32	cp	BRD-A48257147	PHCCC	Glutamate receptor agonist
70.25	cp	BRD-K83637872	SANT-1	Smoothened receptor antagonist
70.11	cp	BRD-K66782112	BRD-K66782112	Histamine receptor antagonist
69.89	cp	BRD-K08619574	thioproperazine	Dopamine receptor antagonist
69.87	cp	BRD-K60460488	nelfinavir	HIV protease inhibitor
69.87	cp	BRD-K68756823	FR-180204	-666
69.75	cp	BRD-A20131130	2',5'-dideoxyadenosine	Adenylyl cyclase inhibitor
69.74	cp	BRD-A22844106	tenoxicam	Cyclooxygenase inhibitor
69.68	cp	BRD-K05181084	NGB-2904	Dopamine receptor antagonist
69.67	cp	BRD-K07736136	VX-702	p38 MAPK inhibitor
69.54	cp	BRD-A51182606	chloramphenicol	Protein synthesis inhibitor
69.26	cp	BRD-K43405658	tyrphostin-AG-527	Protein tyrosine kinase inhibitor
69.19	cp	BRD-K76587808	fraxetin	Antioxidant
69.14	cp	BRD-K05181463	L-741626	Dopamine receptor antagonist
69.12	cp	BRD-K49328571	dasatinib	BCR-ABL kinase inhibitor
69.01	cp	BRD-A25067867	benzatropine	Acetylcholine receptor antagonist
68.96	cp	BRD-A94543220	bifonazole	Sterol demethylase inhibitor
68.96	cp	BRD-K13049116	BMS-754807	IGF-1 inhibitor
68.9	cp	BRD-A07824748	flavanone	11-beta-HSD1 inhibitor
68.85	cp	BRD-K41445866	alfaxalone	Chloride channel agonist
68.79	cp	BRD-K03109492	NSC-663284	CDC inhibitor
68.77	cp	BRD-K26801045	pipamperone	Dopamine receptor antagonist
68.7	cp	BRD-K52219182	BRD-K52219182	Phosphodiesterase inhibitor
68.68	cp	BRD-K89055274	alverine	Muscle relaxant
68.65	cp	BRD-U68942961	JW-7-24-1	LCK Inhibitor
68.63	cp	BRD-A21858158	praziquantel	Anthelmintic
68.6	cp	BRD-K02407574	parbendazole	Tubulin inhibitor
68.29	cp	BRD-K76534306	enrofloxacin	Bacterial DNA gyrase inhibitor
68.23	cp	BRD-K19284129	salvinorin-a	Opioid receptor agonist
68.19	cp	BRD-A58048407	nimodipine	Calcium channel blocker
68.14	cp	BRD-K51816706	oxindole-I	VEGFR inhibitor
68.04	cp	BRD-A09056319	alfuzosin	Adrenergic receptor antagonist
67.92	cp	BRD-K01555864	dibenzoylmethane	Antineoplastic
67.76	cp	BRD-A34205397	suloctidil	Adrenergic receptor antagonist
67.6	cp	BRD-K01253243	SB-590885	RAF inhibitor
67.23	cp	BRD-K40255344	tyrphostin-A9	Protein tyrosine kinase inhibitor
67.18	cp	BRD-K42500029	CGP-57380	MAP kinase inhibitor
67.12	cp	BRD-K45330754	diethylstilbestrol	Estrogen receptor agonist
67.07	cp	BRD-K00206590	P-1075	ATP channel activator
67.01	cp	BRD-A35588707	teniposide	Topoisomerase inhibitor
66.99	cp	BRD-K92678294	irilin-a	Isoflavone
66.97	cp	BRD-K09764130	mead-ethanolamide	Cannabinoid receptor agonist
66.95	cp	BRD-K62792802	LY-83583	Guanylyl cyclase inhibitor
66.86	cp	BRD-K12932420	YM-976	Phosphodiesterase inhibitor
66.84	cp	BRD-K76840893	RS-17053	Adrenergic receptor antagonist
66.83	cp	BRD-K48115423	2-(4-methoxybenzylthio)-6-methylpyrimidin-4-ol	Matrix metalloprotease inhibitor
66.68	cp	BRD-K28143534	cyproheptadine	Histamine receptor antagonist
66.67	cp	BRD-K51541829	RO-25-6981	Ionotropic glutamate receptor antagonist
66.63	cp	BRD-K91442916	CAM-9-026	Membrane metalloendopeptidase inhibitor
66.46	cp	BRD-K79145749	dibenzepin	Norepinephrine reuptake inhibitor
66.43	cp	BRD-K40902647	vincamine	Adrenergic receptor antagonist
66.33	cp	BRD-A01145011	zebularine	DNA methyltransferase inhibitor
66.33	cp	BRD-K67100011	pivmecillinam	Bacterial cell wall synthesis inhibitor
66.33	cp	BRD-K47869605	podophyllotoxin	Microtubule inhibitor
66.23	cp	BRD-K09132007	D-4476	TGF beta receptor inhibitor
66.2	cp	BRD-A41941932	vitexin	Antioxidant
66	cp	BRD-K16621777	enobosarm	Androgen receptor modulator
65.97	cp	BRD-A45333398	periplocymarin	Apoptosis stimulant
65.97	cp	BRD-K98490050	amsacrine	Topoisomerase inhibitor
65.76	cp	BRD-A29082194	gitoxigenin	ATPase inhibitor
65.68	cp	BRD-K85985071	ellipticine	Topoisomerase inhibitor
65.68	cp	BRD-A22769835	homochlorcyclizine	Antihistamine
65.53	cp	BRD-K05977355	fluconazole	Sterol demethylase inhibitor
65.44	cp	BRD-A08877921	cephalotaxine	Protein synthesis inhibitor
65.33	cp	BRD-K26573499	DMAB-anabaseine	Adrenergic receptor agonist
65.32	cp	BRD-K18787491	U-0126	MEK inhibitor
65.18	cp	BRD-K94441233	mevastatin	HMGCR inhibitor
65.1	cp	BRD-K66296774	fluvastatin	HMGCR inhibitor
65.03	cp	BRD-K92723993	imatinib	BCR-ABL kinase inhibitor
64.99	cp	BRD-A39747742	estradiol-valerate	Estrogen receptor agonist
64.58	cp	BRD-K96319534	phentermine	Dopamine uptake inhibitor
64.55	cp	BRD-A43671941	oxprenolol	Adrenergic receptor antagonist
64.2	cp	BRD-A16665823	butoconazole	Bacterial cell wall synthesis inhibitor
64.13	cp	BRD-K39391626	ethylestrenol	Progesterone receptor agonist
64.13	cp	BRD-A14395271	mesoridazine	Dopamine receptor antagonist
64.05	cp	BRD-K94887716	TFMPP	Serotonin receptor agonist
64	cp	BRD-K35458079	edaravone	Nootropic agent
63.91	cp	BRD-K92758126	gibberellic-acid	NFkB pathway inhibitor
63.69	cp	BRD-K63606607	bufalin	ATPase inhibitor
63.68	cp	BRD-A02713983	dihydrodeoxygedunin	Growth factor receptor activator
63.65	cp	BRD-K79254416	decitabine	DNA methyltransferase inhibitor
63.65	cp	BRD-K35723520	darinaparsin	Apoptosis stimulant
63.62	cp	BRD-U73238814	QL-XI-92	DDR1 inhibitor
63.57	cp	BRD-K49294207	BIBU-1361	EGFR inhibitor
63.28	cp	BRD-K85015012	NNC-05-2090	GAT inhibitor
63.26	cp	BRD-K31792052	pifithrin	Interleukin receptor antagonist
63.26	cp	BRD-A04553218	chlorphenamine	Histamine receptor antagonist
63.19	cp	BRD-K28849549	mesalazine	Cyclooxygenase inhibitor
63.12	cp	BRD-K07888107	depudecin	HDAC inhibitor
63.04	cp	BRD-K73589491	nizatidine	Histamine receptor antagonist
62.96	cp	BRD-K22193694	dioxybenzone	Topical sunscreen agent
62.91	cp	BRD-K82164249	andarine	Androgen receptor modulator
62.86	cp	BRD-A58564983	selamectin	Nematocide
62.82	cp	BRD-K89402695	L-655240	Thromboxane receptor antagonist
62.63	cp	BRD-K63165456	norcyclobenzaprine	Adrenergic receptor agonist
62.61	cp	BRD-K76674262	homoharringtonine	Protein synthesis inhibitor
62.53	cp	BRD-K45988865	tetramethylsilane	Internal standard for NMR spectroscopy
62.5	cp	BRD-K62858456	lomerizine	Calcium channel blocker
62.14	cp	BRD-K15601958	SEW-2871	Lysophospholipid receptor agonist
62.03	cp	BRD-K74133369	oligomycin-a	ATP synthase inhibitor
61.93	cp	BRD-K13514097	everolimus	MTOR inhibitor
61.61	cp	BRD-K83597974	pargyline	Monoamine oxidase inhibitor
61.36	cp	BRD-A55946879	BW-B70C	Lipoxygenase inhibitor
60.93	cp	BRD-K75089421	procainamide	Sodium channel blocker
60.74	cp	BRD-K46556543	canrenoic-acid	Mineralocorticoid receptor antagonist
60.55	cp	BRD-K72703948	ZM-447439	Aurora kinase inhibitor
60.53	cp	BRD-K13169950	NSC-3852	HDAC inhibitor
60.51	cp	BRD-A06352508	SB-218078	CHK inhibitor
60.47	cp	BRD-K86204871	terconazole	Sterol demethylase inhibitor
60.45	cp	BRD-K97365803	PI-828	PI3K inhibitor
60.21	cp	BRD-A60197193	amisulpride	Dopamine receptor antagonist
59.98	cp	BRD-K66788707	fludarabine	DNA synthesis inhibitor
59.98	cp	BRD-A02367930	ethinyl-estradiol	DNA directed DNA polymerase stimulant
59.86	cp	BRD-K73196317	urapidil	Adrenergic receptor antagonist
59.82	cp	BRD-K08417745	SID-26681509	Cathepsin inhibitor
59.82	cp	BRD-K46056750	AZD-7762	CHK inhibitor
59.63	cp	BRD-K18618618	cimetidine	Histamine receptor antagonist
59.54	cp	BRD-K21283037	riluzole	Glutamate inhibitor
59.49	cp	BRD-K64881305	ispinesib	Kinesin-like spindle protein inhibitor
59.43	cp	BRD-K91904471	SD-169	p38 MAPK inhibitor
59.4	cp	BRD-K65814004	diphenyleneiodonium	Nitric oxide synthase inhibitor
59.28	cp	BRD-K95202259	ML-3163	p38 MAPK inhibitor
59.17	cp	BRD-A16478930	amcinonide	Glucocorticoid receptor agonist
59.13	cp	BRD-K10042277	desmethylclozapine	Acetylcholine receptor agonist
58.77	cp	BRD-K80451230	zamifenacin	Acetylcholine receptor antagonist
58.69	cp	BRD-K08132273	tyrphostin	EGFR inhibitor
58.57	cp	BRD-K94832621	Y-134	Estrogen receptor antagonist
58.57	cp	BRD-A77349281	RK-682	Tyrosine phosphatase inhibitor
58.52	cp	BRD-K78692225	leflunomide	Dihydroorotate dehydrogenase inhibitor
58.46	cp	BRD-K81521265	dicyclohexylurea	Epoxide hydolase inhibitor
58.45	cp	BRD-K77008974	WYE-354	MTOR inhibitor
58.35	cp	BRD-K95435023	PHA-665752	c-Met inhibitor
58.12	cp	BRD-A17453586	MDL-72832	Serotonin receptor agonist
58.03	cp	BRD-K16336526	capsaicin	TRPV agonist
57.99	cp	BRD-K55454768	TAS-301	Calcium-calmodulin dependent protein kinase inhibitor
57.92	cp	BRD-K85030058	benactyzine	Acetylcholine receptor antagonist
57.91	cp	BRD-M64432851	sunitinib	FLT3 inhibitor
57.89	cp	BRD-A95696820	acadesine	AMPK activator
57.77	cp	BRD-K85606544	neratinib	EGFR inhibitor
57.67	cp	BRD-K09549677	mibefradil	T-type calcium channel blocker
57.62	cp	BRD-K70883034	nimetazepam	GABA receptor agonist
57.46	cp	BRD-K43149758	myricetin	Androgen receptor agonist
57.33	cp	BRD-K31987754	oleylethanolamide	Cannabinoid receptor agonist
57.32	cp	BRD-K10995081	perphenazine	Dopamine receptor antagonist
57.24	cp	BRD-K66206289	lobeline	Acetylcholine receptor antagonist
57.23	cp	BRD-A02710418	meptazinol	Opioid receptor agonist
57.17	cp	BRD-K96778649	tyrphostin-47	EGFR inhibitor
57.14	cp	BRD-A09161221	nomilin	HSP inhibitor
57.06	cp	BRD-K76064317	tyrphostin-AG-1296	FLT3 inhibitor
56.93	cp	BRD-K11742128	triprolidine	Histamine receptor antagonist
56.89	cp	BRD-K31471398	dihydrexidine	Dopamine receptor agonist
56.87	cp	BRD-A36217750	sulfinpyrazone	Uricosuric blocker
56.72	cp	BRD-A72483914	spiroxatrine	Serotonin receptor antagonist
56.72	cp	BRD-K92760278	riboflavin	Vitamin B
56.61	cp	BRD-K22503835	scriptaid	HDAC inhibitor
56.6	cp	BRD-A42628519	iopanoic-acid	Radiopaque medium
56.58	cp	BRD-K09963420	saquinavir	HIV protease inhibitor
56.55	cp	BRD-A66563878	medetomidine	Adrenergic receptor agonist
56.45	cp	BRD-A74907996	equol	Estrogen receptor agonist
56.31	cp	BRD-K35559145	levomepromazine	Dopamine receptor antagonist
56.16	cp	BRD-K12357156	AG-490	EGFR inhibitor
56.13	cp	BRD-K17674993	diflorasone	Corticosteroid agonist
56.06	cp	BRD-K16977723	PP-3	EGFR inhibitor
55.81	cp	BRD-K08554278	bisbenzimide	DNA binding agent
55.71	cp	BRD-K35430135	SR-59230A	Adrenergic receptor antagonist
55.53	cp	BRD-A65597028	RX-821002	Adrenergic receptor antagonist
55.51	cp	BRD-K67977190	eprosartan	Angiotensin receptor antagonist
55.49	cp	BRD-A10903566	imiloxan	Adrenergic receptor antagonist
55.35	cp	BRD-K22031190	diflunisal	Prostanoid receptor antagonist
55.12	cp	BRD-K36864847	BD-1047	Adrenergic receptor antagonist
54.93	cp	BRD-K60640630	mometasone	Glucocorticoid receptor agonist
54.75	cp	BRD-K14282469	LY-165163	Serotonin receptor antagonist
54.7	cp	BRD-K13800121	parecoxib	Cyclooxygenase inhibitor
54.65	cp	BRD-K11911061	GR-127935	Serotonin receptor antagonist
54.54	cp	BRD-K12867552	THM-I-94	HDAC inhibitor
54.43	cp	BRD-K25394294	oxaprozin	Cyclooxygenase inhibitor
54.41	cp	BRD-K15519488	CS-110266	Dopamine receptor agonist
54.36	cp	BRD-K23583188	lavendustin-a	EGFR inhibitor
54.15	cp	BRD-K76907295	VU-0418947-2	HIF modulator
54.08	cp	BRD-K43468059	byssochlamic-acid	Mycotoxin
54.01	cp	BRD-K93618743	ipriflavone	Bone resorption inhibitor
54.01	cp	BRD-A84389633	tropanyl-3,5-dimethylbenzoate	Serotonin receptor antagonist
53.74	cp	BRD-K50866992	tropisetron	Serotonin receptor antagonist
53.68	cp	BRD-K48722258	dilazep	Adenosine reuptake inhibitor
53.46	cp	BRD-K65910366	KUC103904N	-666
53.16	cp	BRD-K15842202	eudesmic-acid	-666
52.98	cp	BRD-A19661776	mianserin	Serotonin receptor antagonist
52.94	cp	BRD-A96107863	nisoldipine	Calcium channel blocker
52.93	cp	BRD-K99696746	fatostatin	SREBP inhibitor
52.91	cp	BRD-A70268693	PG-9	Acetylcholine receptor agonist
52.7	cp	BRD-A92161634	scopoline	Acetylcholine receptor antagonist
52.4	cp	BRD-A76279427	myriocin	Serine palmitoyltransferase inhibitor
52.4	cp	BRD-K68402494	ML-9	Myosin light chain kinase inhibitor
52.37	cp	BRD-K95785537	PP-2	SRC inhibitor
52.31	cp	BRD-A33447119	oxfendazole	Anthelmintic
52.28	cp	BRD-K10573841	tunicamycin	GLCNAC phosphotransferase inhibitor
52.06	cp	BRD-K66615216	moxifloxacin	Bacterial DNA gyrase inhibitor
51.93	cp	BRD-K20742498	RS-39604	Serotonin receptor antagonist
51.89	cp	BRD-K51313569	palbociclib	CDK inhibitor
51.89	cp	BRD-K07303502	arachidonyl-trifluoro-methane	Cytosolic phospholipase inhibitor
51.66	cp	BRD-K41410256	balsalazide	Cyclooxygenase inhibitor
51.65	cp	BRD-K36153907	KU-C103885	Cystic fibrosis transmembrane conductance regulator inhibitor
51.62	cp	BRD-A68589262	troxipide	Glucosamine synthetase stimulant
51.37	cp	BRD-K33459542	ditolylguanidine	Sigma receptor agonist
51.03	cp	BRD-K46937689	phenazone	Cyclooxygenase inhibitor
50.92	cp	BRD-K66019333	oxantel	Anthelmintic
50.9	cp	BRD-K71860425	CDK2-5-inhibitor	CDK inhibitor
50.82	cp	BRD-K81528515	nilotinib	ABL inhibitor
50.77	cp	BRD-K77677632	SB-200646	Serotonin receptor antagonist
50.75	cp	BRD-K37691127	hinokitiol	Tyrosinase inhibitor
50.48	cp	BRD-A93255169	thalidomide	TNF production inhibitor
50.43	cp	BRD-K93880783	stavudine	DNA directed DNA polymerase inhibitor
50.42	cp	BRD-K78294846	osthol	Calcium channel blocker
50.37	cp	BRD-K17743125	belinostat	HDAC inhibitor
50.33	cp	BRD-K29530284	amlexanox	Histamine receptor modulator
50.32	cp	BRD-A91008255	bepridil	Calcium channel blocker
50.27	cp	BRD-K70330367	amantadine	Glutamate receptor antagonist
49.87	cp	BRD-K93441486	diphemanil	Acetylcholine receptor antagonist
49.73	cp	BRD-A35519318	benidipine	Calcium channel blocker
49.73	cp	BRD-A20968261	WAY-213613	Glutamate inhibitor
49.68	cp	BRD-K27710560	splitomycin	SIRT inhibitor
49.66	cp	BRD-K53220666	trimetozine	Sedative
49.65	cp	BRD-K04111260	raclopride	Dopamine receptor antagonist
49.44	cp	BRD-K17497770	butein	EGFR inhibitor
49.35	cp	BRD-A58157837	butabindide	Tripeptidyl peptidase inhibitor
49.29	cp	BRD-K36395411	SB-206553	Serotonin receptor antagonist
49.24	cp	BRD-K61691971	avrainvillamide-analog-1	nucleophosmin inhibitor
49.23	cp	BRD-K15502390	nevirapine	Reverse transcriptase inhibitor
48.92	cp	BRD-A69512159	carbidopa	Aromatic L-amino acid decarboxylase inhibitor
48.89	cp	BRD-K15025317	BAY-11-7821	NFkB pathway inhibitor
48.86	cp	BRD-K86600316	RS-79948	Adrenergic receptor antagonist
48.84	cp	BRD-K41859756	NVP-AUY922	HSP inhibitor
48.84	cp	BRD-A72596465	GW-6471	PPAR receptor antagonist
48.65	cp	BRD-K05658747	raltegravir	HIV integrase inhibitor
48.58	cp	BRD-K32318651	acyclovir	DNA polymerase inhibitor
48.58	cp	BRD-K60762818	desipramine	Tricyclic antidepressant
48.57	cp	BRD-K03600606	catechin	Beta secretase inhibitor
48.21	cp	BRD-K23204545	busulfan	DNA inhibitor
48.17	cp	BRD-K11634954	GBR-13069	Dopamine uptake inhibitor
48.16	cp	BRD-K74514084	pazopanib	KIT inhibitor
48.1	cp	BRD-K27450477	EHNA	Adenosine deaminase inhibitor
47.9	cp	BRD-K62289640	lylamine	Cannabinoid receptor agonist
47.88	cp	BRD-K54142781	cirazoline	Adrenergic receptor agonist
47.8	cp	BRD-K14681867	somatostatin	Somatostatin receptor agonist
47.8	cp	BRD-K26863634	BIX-01338	Histone lysine methyltransferase inhibitor
47.74	cp	BRD-A67981824	cefotaxime	Bacterial cell wall synthesis inhibitor
47.68	cp	BRD-A87848830	bimatoprost	Prostanoid receptor agonist
47.45	cp	BRD-K17110974	aristolochic-acid	Phospholipase inhibitor
47.43	cp	BRD-K89626439	sirolimus	MTOR inhibitor
47.33	cp	BRD-K90524085	MY-5445	Phosphodiesterase inhibitor
47.27	cp	BRD-K93201660	ML-7	Myosin light chain kinase inhibitor
47.27	cp	BRD-K48300629	zonisamide	Sodium channel blocker
47.19	cp	BRD-A39172021	ampiroxicam	Cyclooxygenase inhibitor
47.19	cp	BRD-A68723818	brompheniramine	Histamine receptor antagonist
47.16	cp	BRD-A60294240	tribenoside	Anti-inflammatory
47	cp	BRD-A29901043	KIN001-127	ITK inhibitor
46.68	cp	BRD-A36074203	remacemide	Glutamate receptor antagonist
46.55	cp	BRD-K73109821	diazoxide	Potassium channel activator
46.53	cp	BRD-K39621635	artemether	Antimalarial
46.39	cp	BRD-K03842655	penitrem-a	Potassium channel blocker
46.37	cp	BRD-A65550283	ginsenoside	Steroid hormone receptor agonist
46.29	cp	BRD-A35912562	pregnenolone	Glutamate receptor modulator
46.14	cp	BRD-A68929948	DAPT-GSI-IX	Gamma secretase inhibitor
45.96	cp	BRD-K09635314	M-3M3FBS	phospholipase activator
45.81	cp	BRD-A84327315	calcitriol	Vitamin D receptor agonist
45.81	cp	BRD-K80325895	eicosadienoic-acid	-666
45.67	cp	BRD-K75958195	pizotifen	Serotonin receptor antagonist
45.65	cp	BRD-K82562631	tolmetin	Cyclooxygenase inhibitor
45.63	cp	BRD-K79353516	indolophenanthridine	CALY activator
45.55	cp	BRD-K03642198	AY-9944	Hedgehog pathway modulator
45.22	cp	BRD-K70490179	rimcazole	Sigma receptor antagonist
45.19	cp	BRD-A43331270	niguldipine	Calcium channel blocker
45.17	cp	BRD-K70281171	U-99194	Dopamine receptor antagonist
45.15	cp	BRD-K33864865	LY-225910	CCK receptor antagonist
45.03	cp	BRD-A43849199	karakoline	Phytotoxin
44.92	cp	BRD-K38251852	paxilline	Potassium channel blocker
44.89	cp	BRD-K01815685	indole	aryl hydrocarbon receptor agonist
44.81	cp	BRD-A00520476	otenzepad	Acetylcholine receptor antagonist
44.69	cp	BRD-K49448285	bisindolylmaleimide	CDK inhibitor
44.66	cp	BRD-K28578425	cilostamide	Phosphodiesterase inhibitor
44.62	cp	BRD-A31521121	methocarbamol	Muscle relaxant
44.59	cp	BRD-K65503129	HSP90-inhibitor	HSP inhibitor
44.59	cp	BRD-K37991163	paroxetine	Selective serotonin reuptake inhibitor (SSRI)
44.5	cp	BRD-K40645748	mefloquine	Adenosine receptor antagonist
44.27	cp	BRD-A63836183	PD-123319	Angiotensin receptor antagonist
44.24	cp	BRD-K71103788	duloxetine	Serotonin reuptake inhibitor
44.21	cp	BRD-K06753942	nobiletin	MEK inhibitor
44.18	cp	BRD-K78485176	olmesartan	Angiotensin receptor antagonist
44.1	cp	BRD-A27887842	prednisolone	Glucocorticoid receptor agonist
44.1	cp	BRD-K10974103	diloxanide	Protein synthesis inhibitor
43.9	cp	BRD-A04308630	genipin	Choleretic agent
43.59	cp	BRD-K06980535	promazine	Dopamine receptor antagonist
43.51	cp	BRD-A51820102	econazole	Bacterial cell wall synthesis inhibitor
43.22	cp	BRD-K04877770	FTase-inhibitor-B581	Farnesyltransferase inhibitor
43.19	cp	BRD-K65417056	meprylcaine	Local anesthetic
43.08	cp	BRD-K40578143	GR-79236	Adenosine receptor agonist
42.99	cp	BRD-A25004090	erastin	Ion channel antagonist
42.96	cp	BRD-K61269089	daphnetin	Protein kinase inhibitor
42.85	cp	BRD-A09467419	mebeverine	Acetylcholine receptor antagonist
42.8	cp	BRD-A80641450	FR-139317	Endothelin receptor antagonist
42.78	cp	BRD-A11813248	AM-92016	Potassium channel blocker
42.76	cp	BRD-K73397362	purmorphamine	Smoothened receptor agonist
42.75	cp	BRD-A90311807	cilastatin	Dehydropeptidase inhibitor
42.65	cp	BRD-K03816923	rottlerin	MAP kinase inhibitor
42.23	cp	BRD-K61993165	niacin	NAD precursor with lipid lowering effects
42.16	cp	BRD-A31195449	TCB2	Serotonin receptor agonist
42.12	cp	BRD-M45964048	verteporfin	Photosensitizing agent
41.98	cp	BRD-K02953697	naringin	Cytochrome P450 inhibitor
41.53	cp	BRD-A84134924	pancuronium	Acetylcholine receptor antagonist
41.48	cp	BRD-K27737647	H-89	PKA inhibitor
41.46	cp	BRD-K05528470	L-745870	Dopamine receptor antagonist
41.44	cp	BRD-K94841585	emodic-acid	Laxative
41.38	cp	BRD-K45435259	SCH-23390	Dopamine receptor antagonist
41.28	cp	BRD-A80213327	NSC-23766	Ras GTPase inhibitor
41.27	cp	BRD-K62221994	T-98475	Gonadotropin releasing factor hormone receptor antagonist
41.26	cp	BRD-A26334849	propafenone	Antiarrhythmic
41.19	cp	BRD-K68336408	tyrphostin-AG-1478	EGFR inhibitor
41.08	cp	BRD-K71035033	masitinib	KIT inhibitor
41.03	cp	BRD-K73319509	PF-04217903	c-Met inhibitor
40.76	cp	BRD-K45158365	valsartan	Angiotensin receptor antagonist
40.63	cp	BRD-A65076780	dihydroergocristine	Adrenergic receptor antagonist
40.58	cp	BRD-K72093121	vidarabine	Antiviral
40.55	cp	BRD-K16277217	piperacetazine	Dopamine receptor antagonist
40.43	cp	BRD-K32710582	EI-247	IGF-1 inhibitor
40.28	cp	BRD-K55344148	BU-224	Imidazoline receptor ligand
40.22	cp	BRD-A09925278	etilefrine	Adrenergic receptor agonist
40.14	cp	BRD-K81225797	SCH-58261	Adenosine receptor antagonist
40.13	cp	BRD-K15891719	tenofovir	Reverse transcriptase inhibitor
40.13	cp	BRD-K36529613	PU-H71	HSP inhibitor
40.06	cp	BRD-K20338176	cefaclor	Bacterial cell wall synthesis inhibitor
39.99	cp	BRD-K28075147	biochanin-a	Estrogen receptor agonist
39.97	cp	BRD-K10870738	CDC	Lipoxygenase inhibitor
39.81	cp	BRD-K13646352	midostaurin	FLT3 inhibitor
39.77	cp	BRD-K89997465	chlorpromazine	Dopamine receptor antagonist
39.6	cp	BRD-A75402480	desoxycorticosterone	Mineralocorticoid receptor agonist
39.56	cp	BRD-K50398167	meclofenamic-acid	Cyclooxygenase inhibitor
39.18	cp	BRD-K89274813	DMP-543	Acetylcholine release stimulant
39.12	cp	BRD-K13642330	cosmosiin	Cytochrome P450 inhibitor
39.11	cp	BRD-K68202742	trichostatin-a	HDAC inhibitor
39.06	cp	BRD-K76304753	phenazopyridine	Local anesthetic
39.03	cp	BRD-A98431941	ephedrine	Adrenergic receptor agonist
38.97	cp	BRD-A31204924	mitotane	Antineoplastic
38.95	cp	BRD-K90976994	dehydrocholic-acid	Bile acid
38.92	cp	BRD-K54529596	captopril	ACE inhibitor
38.87	cp	BRD-K47598052	PP-1	SRC inhibitor
38.87	cp	BRD-K74141488	naftifine	Fungal squalene epoxidase inhibitor
38.85	cp	BRD-K06750613	GSK-1059615	PI3K inhibitor
38.85	cp	BRD-A45499626	UBP-302	Glutamate receptor antagonist
38.81	cp	BRD-K83988098	alvespimycin	HSP inhibitor
38.77	cp	BRD-K04412738	tramadol	Norepinephrine reuptake inhibitor
38.62	cp	BRD-K43736954	cortisone	Glucocorticoid receptor agonist
38.46	cp	BRD-K42573370	avrainvillamide-analog-2	nucleophosmin inhibitor
38.31	cp	BRD-K64994968	progesterone	Progesterone receptor agonist
38.29	cp	BRD-A55594068	vinblastine	Microtubule inhibitor
38.28	cp	BRD-A01317026	7,8-dihydro-L-biopterin	Dihydroneopterin aldolase inhibitor
38.26	cp	BRD-K22828899	TUL-XXI039	Serine/threonine kinase inhibitor
38.11	cp	BRD-K83302049	protopine	Histamine receptor antagonist
38.06	cp	BRD-K19295594	gossypol	BCL inhibitor
37.91	cp	BRD-A15079084	phorbol-12-myristate-13-acetate	PKC activator
37.9	cp	BRD-K64670467	JNJ-16259685	Glutamate receptor antagonist
37.86	cp	BRD-K63784565	BRD-K63784565	Topoisomerase inhibitor
37.71	cp	BRD-K28806945	L-750667	Dopamine receptor antagonist
37.64	cp	BRD-K36258877	AZ-10417808	Caspase inhibitor
37.47	cp	BRD-K60160658	tiagabine	GABA uptake inhibitor
37.45	cp	BRD-K32412559	morphothebaine	Adrenergic receptor antagonist
37.36	cp	BRD-A95445494	maackiain	Sodium/glucose cotransporter inhibitor
37.31	cp	BRD-K45117373	Y-26763	Potassium channel activator
37.11	cp	BRD-A64479082	quinidine	Sodium channel blocker
36.93	cp	BRD-K12502280	TG-101348	FLT3 inhibitor
36.93	cp	BRD-K81209159	herniarin	Acetylcholinesterase inhibitor
36.72	cp	BRD-K30697463	desoximetasone	Glucocorticoid receptor agonist
36.71	cp	BRD-K68190965	GR-46611	Serotonin receptor agonist
36.7	cp	BRD-A14798026	mestranol	Estrogen receptor agonist
36.65	cp	BRD-A30205217	ethotoin	Hydantoin antiepileptic
36.59	cp	BRD-K13926615	vardenafil	Phosphodiesterase inhibitor
36.57	cp	BRD-K14221570	benzopurpurin-4b	HIV entry inhibitor
36.27	cp	BRD-K63550407	erythromycin	NFkB pathway inhibitor
36.15	cp	BRD-A78942461	ICI-118551	Adrenergic receptor antagonist
36.1	cp	BRD-K63533170	AM-630	Cannabinoid receptor antagonist
36.08	cp	BRD-K92413528	thiazolidinecarboxylic-acid	Reducing agent
35.82	cp	BRD-K14441456	tyrphostin-AG-556	EGFR inhibitor
35.56	cp	BRD-K33453211	levocabastine	Histamine receptor antagonist
35.51	cp	BRD-K82135108	elesclomol	Oxidative stress inducer
35.5	cp	BRD-K20714604	RS-56812	Serotonin receptor partial agonist
35.44	cp	BRD-K64245000	GW-4064	FXR agonist
35.36	cp	BRD-K57080016	selumetinib	MEK inhibitor
35.22	cp	BRD-K73982490	BI-78D3	JNK inhibitor
35.2	cp	BRD-A46393198	tetramisole	Immunostimulant
35.07	cp	BRD-A79903587	tegafur	Thymidylate synthase inhibitor
35.07	cp	BRD-K02607075	tubocurarine	Acetylcholine receptor antagonist
34.76	cp	BRD-K26241953	piceatannol	SYK inhibitor
34.73	cp	BRD-K62736196	guanabenz	-666
34.67	cp	BRD-K97118047	4,5,6,7-tetrabromobenzotriazole	Casein kinase inhibitor
34.59	cp	BRD-K47539947	tetradecylthioacetic-acid	Lipid peroxidase inhibitor
34.39	cp	BRD-K06221026	DUP-697	Cyclooxygenase inhibitor
34.36	cp	BRD-K59369769	tozasertib	Aurora kinase inhibitor
34.34	cp	BRD-K76133116	benzydamine	Membrane integrity inhibitor
34.28	cp	BRD-A28318179	aminomethyltransferase	Nitric oxide synthase inhibitor
34.26	cp	BRD-K12002134	megestrol	progesterone receptor agonist
33.85	cp	BRD-A28422058	L-689560	Glutamate receptor antagonist
33.74	cp	BRD-A42423104	benproperine	Antitussive
33.61	cp	BRD-A79981887	midodrine	Adrenergic receptor agonist
33.6	cp	BRD-K95609758	BMS-191011	Potassium channel activator
33.49	cp	BRD-K18855837	varenicline	Acetylcholine receptor agonist
33.44	cp	BRD-K47192521	icosapent	Platelet aggregation inhibitor
33.42	cp	BRD-K11696279	BU-239	Imidazoline receptor agonist
33.31	cp	BRD-K77998258	ganglioside	SRC activator
33.27	cp	BRD-K52172416	anastrozole	Aromatase inhibitor
33.14	cp	BRD-K18799075	BAY-59-3074	Cannabinoid receptor partial agonist
33.14	cp	BRD-K15563106	phloretin	Sodium/glucose cotransporter inhibitor
33.04	cp	BRD-U66370498	androstanol	CAR antagonist
33	cp	BRD-K54416256	methimazole	Antithyroid
32.87	cp	BRD-A34208323	VU-0404997-2	Glutamate receptor modulator
32.81	cp	BRD-K81916719	triclabendazole	Microtubule inhibitor
32.73	cp	BRD-K96119599	leucodin	Melanin inhibitor
32.68	cp	BRD-A49358627	ciprofibrate	PPAR receptor agonist
32.63	cp	BRD-K99946902	hexylresorcinol	Local anesthetic
32.52	cp	BRD-K62056274	quipazine	Serotonin receptor agonist
32.41	cp	BRD-A47829399	artesunate	DNA synthesis inhibitor
32.32	cp	BRD-K75295174	alisertib	Aurora kinase inhibitor
32.09	cp	BRD-K40624912	ZM-39923	JAK inhibitor
31.99	cp	BRD-K00959089	thenoyltrifluoroacetone	Chelating agent
31.96	cp	BRD-K93433262	alfacalcidol	Vitamin D receptor agonist
31.85	cp	BRD-A31801025	formestane	Aromatase inhibitor
31.45	cp	BRD-A02990301	lofexidine	Adrenergic receptor agonist
31.42	cp	BRD-A96456596	FPL-55712	Leukotriene receptor antagonist
31.4	cp	BRD-K72783841	tyrphostin-AG-555	EGFR inhibitor
31.39	cp	BRD-K77695569	tiabendazole	Angiogenesis inhibitor
31.28	cp	BRD-A85280935	quinpirole	Dopamine receptor agonist
31.12	cp	BRD-K18135438	chenodeoxycholic-acid	11-beta-HSD1 inhibitor
30.99	cp	BRD-A11007541	BCI-hydrochloride	Protein phosphatase inhibitor
30.85	cp	BRD-A31575449	CGP-20712	Adrenergic receptor antagonist
30.75	cp	BRD-K58772419	AZD-6482	PI3K inhibitor
30.75	cp	BRD-K59570838	homoveratrylamine	Dopamine analog
30.75	cp	BRD-K23335153	AMN-082	Glutamate receptor modulator
30.6	cp	BRD-K41731458	triclosan	Enoyl-[acyl-carrier-protein] reductase [NADH] inhibitor
30.52	cp	BRD-A85234536	N6-cyclopentyladenosine	Adenosine receptor agonist
30.44	cp	BRD-K49671696	ketanserin	Serotonin receptor antagonist
30.44	cp	BRD-K71534238	GW-9508	Free fatty acid receptor agonist
30.39	cp	BRD-K61480498	epoxycholesterol	LXR agonist
30.29	cp	BRD-K53913732	SB-408124	Orexin receptor antagonist
30.26	cp	BRD-K69556541	ryanodine	Calcium channel blocker
30.18	cp	BRD-K79366068	PSB-069	NTPDase inhibitor
29.93	cp	BRD-K83508485	FK-888	Tachykinin antagonist
29.88	cp	BRD-K02950022	BMS-299897	Gamma secretase inhibitor
29.81	cp	BRD-K00486786	RO-08-2750	NGF binding inhibitor
29.7	cp	BRD-A85860691	chaetocin	Histone lysine methyltransferase inhibitor
29.65	cp	BRD-K35573744	erbstatin-analog	EGFR inhibitor
29.6	cp	BRD-K72541103	JAK3-inhibitor-I	JAK inhibitor
29.56	cp	BRD-K44353683	nateglinide	Insulin secretagogue
29.55	cp	BRD-A22684332	procaterol	Adrenergic receptor agonist
29.55	cp	BRD-K35531059	molsidomine	Guanylyl cyclase activator
29.44	cp	BRD-A67748489	K3644	Kinesin-like spindle protein inhibitor
29.44	cp	BRD-A64977602	mirtazapine	Adrenergic receptor antagonist
29.37	cp	BRD-K35941380	methysergide	Serotonin receptor antagonist
29.29	cp	BRD-K59419204	AM-281	Cannabinoid receptor antagonist
29.26	cp	BRD-K13544237	r(-)-propylnorapomorphine	Dopamine receptor agonist
29.24	cp	BRD-A15914070	4-hydroxy-2-nonenal	Cytotoxic lipid peroxidation product
29.15	cp	BRD-K06593056	LE-135	Retinoid receptor agonist
28.78	cp	BRD-K68620903	dydrogesterone	Progesterone receptor agonist
28.73	cp	BRD-U33728988	QL-X-138	MTOR inhibitor
28.69	cp	BRD-K26117720	gingerol	Nitric oxide synthase inhibitor
28.54	cp	BRD-K24526313	levcromakalim	Potassium channel activator
28.48	cp	BRD-A02189320	met-leu-phe	-666
28.26	cp	BRD-K26669427	WR-216174	PFMRK inhibitor
28.23	cp	BRD-K02867583	minaprine	Serotonin reuptake inhibitor
27.89	cp	BRD-A25234499	aminoglutethimide	Glucocorticoid receptor antagonist
27.83	cp	BRD-A04352665	maraviroc	CC chemokine receptor antagonist
27.59	cp	BRD-K65639003	icariin	Phosphodiesterase inhibitor
27.48	cp	BRD-K13087974	4,5-dianilinophthalimide	EGFR inhibitor
27.37	cp	BRD-K80672993	M2-PK-activator	-666
27.37	cp	BRD-K71823332	epothilone-a	Microtubule stabilizing agent
27.35	cp	BRD-K28863208	PNU-282987	Cholinergic receptor agonist
27.24	cp	BRD-K15868788	SDZ-205-557	Serotonin receptor antagonist
27.23	cp	BRD-K10176267	L-701252	Glutamate receptor antagonist
27.08	cp	BRD-K17140735	SCH-79797	Proteasome inhibitor
27	cp	BRD-K51918615	iodophenpropit	Histamine receptor antagonist
26.92	cp	BRD-K29555132	arachidonamide	Cannabinoid receptor agonist
26.91	cp	BRD-K15086322	JNJ-10191584	Histamine receptor antagonist
26.9	cp	BRD-K49669041	BX-912	Pyruvate dehydrogenase kinase inhibitor
26.86	cp	BRD-K50464341	berbamine	Calmodulin antagonist
26.69	cp	BRD-K53263234	CITCO	CAR agonist
26.39	cp	BRD-A47144777	dihydro-7-desacetyldeoxygedunin	HSP inhibitor
26.38	cp	BRD-K98157055	SIB-1757	Glutamate receptor antagonist
26.34	cp	BRD-A39646320	HC-toxin	HDAC inhibitor
26.16	cp	BRD-A03216249	mepivacaine	Potassium channel blocker
26.15	cp	BRD-K89930444	AG-592	Tyrosine kinase inhibitor
26.13	cp	BRD-A37837077	cyclazosin	Adrenergic receptor antagonist
26.09	cp	BRD-K59851896	calycanthine	GABA release inhibitor
26	cp	BRD-A73741725	exemestane	Aromatase inhibitor
25.87	cp	BRD-K81062487	taurocholic-acid	Bile acid
25.77	cp	BRD-K60038276	irbesartan	Angiotensin receptor antagonist
25.69	cp	BRD-K14696368	9-methyl-5H-6-thia-4,5-diaza-chrysene-6,6-dioxide	NFkB pathway inhibitor
25.42	cp	BRD-K17008822	BD-1008	Sigma receptor antagonist
25.3	cp	BRD-A11605036	thiocolchicoside	GABA receptor antagonist
25.25	cp	BRD-K45446451	JZL-184	Monoacylglucerol lipase inhibitor
25.08	cp	BRD-K40965114	cyanopindolol	Adrenergic receptor antagonist
25.01	cp	BRD-A47633927	NPC-15199	ICAM1 antagonist
24.97	cp	BRD-K88611939	aniracetam	Glutamate receptor agonist
24.85	cp	BRD-K62959606	sphingosine	Ceramidase inhibitor
24.79	cp	BRD-K26015241	ODQ	Guanylyl cyclase inhibitor
24.77	cp	BRD-K12906962	dichlorobenzamil	Sodium/calcium exchange inhibitor
24.72	cp	BRD-K70914287	BIBX-1382	EGFR inhibitor
24.69	cp	BRD-K33551950	radicicol	HSP inhibitor
24.42	cp	BRD-K44442813	pidotimod	Interferon receptor agonist
24.26	cp	BRD-A19500257	geldanamycin	HSP inhibitor
24.22	cp	BRD-A35033682	eriodictyol	Cytochrome P450 inhibitor
24.14	cp	BRD-A68281735	REV-5901	Leukotriene receptor antagonist
24.07	cp	BRD-A62071884	siguazodan	Phosphodiesterase inhibitor
23.88	cp	BRD-K68132782	terbinafine	Fungal squalene epoxidase inhibitor
23.86	cp	BRD-K14888893	minoxidil	KATP activator
23.75	cp	BRD-K01436366	XMD-1150	Leucine rich repeat kinase inhibitor
23.6	cp	BRD-K99029477	prometon	Photosynthesis inhibitor
23.58	cp	BRD-K76274772	MAPP-D-erythro	Ceramidase inhibitor
23.45	cp	BRD-K32977963	eugenol	Androgen receptor antagonist
23.23	cp	BRD-K63913457	eicosatrienoic-acid	Vasodilator
23.21	cp	BRD-K89125793	tinidazole	Antiprotozoal
23.04	cp	BRD-A41833852	naloxone	Opioid receptor antagonist
23.03	cp	BRD-K01612348	meropenem	Bacterial cell wall synthesis inhibitor
22.93	cp	BRD-K14821540	FCCP	Mitochondrial oxidative phosphorylation uncoupler
22.84	cp	BRD-K26674531	GR-235	Estrogen receptor agonist
22.7	cp	BRD-A93659613	GR-89696	Opioid receptor agonist
22.67	cp	BRD-A24817035	laudanosine	Central nervous system agent
22.66	cp	BRD-A65767837	hydrocortisone	Glucocorticoid receptor agonist
22.62	cp	BRD-K66707493	lawsone	Coloring agent
22.39	cp	BRD-K31912990	CGP-71683	Neuropeptide receptor antagonist
22.37	cp	BRD-A71203467	l-stepholidine	Dopamine receptor antagonist
22.29	cp	BRD-K88677950	PD-198306	MAP kinase inhibitor
21.85	cp	BRD-K54759182	dosulepin	Norepinephrine reuptake inhibitor
21.41	cp	BRD-K36198571	WAY-170523	Metalloproteinase inhibitor
21.41	cp	BRD-K57631554	aminolevulinic-acid	Oxidizing agent
21.18	cp	BRD-K50128260	sildenafil	Phosphodiesterase inhibitor
21.05	cp	BRD-K67783091	haloperidol	Dopamine receptor antagonist
20.77	cp	BRD-K03406345	azacitidine	DNA methyltransferase inhibitor
20.76	cp	BRD-A55913614	primaquine	Antimalarial
20.71	cp	BRD-K45068323	W-13	Calmodulin antagonist
20.67	cp	BRD-K73290745	ICI-199441	Opioid receptor agonist
20.52	cp	BRD-A62809825	thapsigargin	ATPase inhibitor
20.44	cp	BRD-K70327191	benzoxiquine	Anti-infective
20.34	cp	BRD-A02759312	betaxolol	Adrenergic receptor antagonist
20.25	cp	BRD-K31843556	T-0070907	PPAR receptor antagonist
20.24	cp	BRD-K49027941	PSB-1115	Adenosine receptor antagonist
20.17	cp	BRD-A24381660	zeranol	Estrogen receptor agonist
20.05	cp	BRD-K97056771	HY-11007	BCR-ABL kinase inhibitor
19.85	cp	BRD-K35629949	SR-27897	CCK receptor antagonist
19.72	cp	BRD-K87919739	tyrphostin-AG-825	Receptor tyrosine protein kinase inhibitor
19.71	cp	BRD-K68174511	torin-2	MTOR inhibitor
19.58	cp	BRD-A71657825	2-(biphenyl-4-ylsulfonamido)pentanedioic-acid	Matrix metalloprotease inhibitor
19.58	cp	BRD-K42452249	EO-1428	p38 MAPK inhibitor
19.5	cp	BRD-A91866971	SQ-29548	Thromboxane receptor antagonist
19.46	cp	BRD-K10852020	tolcapone	Catechol O methyltransferase inhibitor
19.45	cp	BRD-K01095011	finasteride	5-alpha reductase inhibitor
19.42	cp	BRD-K42142750	retrorsine	Antimitotic
19.39	cp	BRD-K92446736	zatebradine	HCN channel blocker
19.32	cp	BRD-K93658967	aloisine	CDK inhibitor
19.15	cp	BRD-A80638690	floxuridine	DNA synthesis inhibitor
19.12	cp	BRD-K92049597	triamterene	Sodium channel blocker
19.08	cp	BRD-K50135270	GBR-12935	Dopamine uptake inhibitor
19.02	cp	BRD-K63945320	dihydrosamidin	Phospholipase inhibitor
19.01	cp	BRD-K18574842	nafcillin	Bacterial cell wall synthesis inhibitor
18.81	cp	BRD-A92585442	RU-28318	Cytochrome P450 inhibitor
18.8	cp	BRD-A72711497	lasalocid	Bacterial permeability inducer
18.39	cp	BRD-K47207162	zimelidine	Serotonin reuptake inhibitor
18.09	cp	BRD-K47631482	bromhexine	Mucolytic agent
18.06	cp	BRD-A97437073	rosiglitazone	Insulin sensitizer
18.03	cp	BRD-K52930707	rescinnamine	ACE inhibitor
17.95	cp	BRD-A13946108	sulindac	Cyclooxygenase inhibitor
17.91	cp	BRD-K10860596	granisetron	Serotonin receptor antagonist
17.91	cp	BRD-K32330832	VER-155008	HSP inhibitor
17.89	cp	BRD-K97061094	azacyclonol	Histamine receptor antagonist
17.84	cp	BRD-K42095107	daidzein	Estrogen receptor agonist
17.79	cp	BRD-A06726973	dibutyrylcyclic-gmp	cGMP analog
17.79	cp	BRD-K17796732	JWH-015	Cannabinoid receptor agonist
17.71	cp	BRD-K27499107	carbacyclin	IP receptor activator
17.7	cp	BRD-A61856038	tremulacin	Lipoxygenase inhibitor
17.69	cp	BRD-K11163873	phenanthridone	PARP inhibitor
17.68	cp	BRD-K24201553	SB-269970	Serotonin receptor antagonist
17.67	cp	BRD-K81209512	AG-494	EGFR inhibitor
17.63	cp	BRD-K87142802	veliparib	PARP inhibitor
17.46	cp	BRD-K10098805	rhapontin	Apoptosis stimulant
17.42	cp	BRD-K08589866	linsitinib	IGF-1 inhibitor
17.24	cp	BRD-K41051431	mecillinam	Bacterial cell wall synthesis inhibitor
17.22	cp	BRD-K64044582	linoleamide	ACAT inhibitor
16.87	cp	BRD-K36009368	NNC-63-0532	Opioid receptor agonist
16.72	cp	BRD-K00312224	PPT	Estrogen receptor agonist
16.66	cp	BRD-A71157293	fursultiamine	Vitamin B
16.51	cp	BRD-A27143604	DPN	Estrogen receptor agonist
16.41	cp	BRD-K96471533	nitazoxanide	Pyruvate ferredoxin oxidoreductase inhibitor
16.26	cp	BRD-K98530306	clonidine	Adrenergic receptor agonist
16.25	cp	BRD-K73293050	WZ-3146	EGFR inhibitor
16.25	cp	BRD-K94379058	BML-190	Cannabinoid receptor inverse agonist
16.23	cp	BRD-K37814297	acepromazine	Dopamine receptor antagonist
16.2	cp	BRD-K26657438	imiquimod	TLR agonist
16.14	cp	BRD-K94512704	spiramide	Dopamine receptor antagonist
16.03	cp	BRD-K82865713	prostaglandin-b2	cAMP inhibitor
15.95	cp	BRD-K50168500	canertinib	EGFR inhibitor
15.94	cp	BRD-K47679368	bromfenac	Cyclooxygenase inhibitor
15.82	cp	BRD-K05977823	tenovins	SIRT inhibitor
15.78	cp	BRD-K47150025	KI-8751	VEGFR inhibitor
15.77	cp	BRD-K46435977	valaciclovir	DNA polymerase inhibitor
15.69	cp	BRD-K39462424	dexchlorpheniramine	Histamine receptor antagonist
15.4	cp	BRD-A73581086	ergometrine	Adrenergic receptor agonist
15.14	cp	BRD-K67439147	SIB-1893	Glutamate receptor antagonist
15.11	cp	BRD-A16700644	isoxsuprine	Adrenergic receptor agonist
14.98	cp	BRD-K48735772	PD-158780	EGFR inhibitor
14.97	cp	BRD-K09416995	lovastatin	HMGCR inhibitor
14.95	cp	BRD-K87158025	benzamil	Sodium channel blocker
14.92	cp	BRD-K13664374	dichloroacetic-acid	Pyruvate dehydrogenase kinase inhibitor
14.91	cp	BRD-A99449986	MT-21	Caspase activator
14.68	cp	BRD-A81402010	KU-C103443N	CDC inhibitor
14.58	cp	BRD-K63874012	thioperamide	Histamine receptor antagonist
14.5	cp	BRD-K39520573	GW-5074	Leucine rich repeat kinase inhibitor
14.48	cp	BRD-K51805276	temefos	Cholinesterase inhibitor
14.1	cp	BRD-K71499074	diclofenamide	Carbonic anhydrase inhibitor
13.94	cp	BRD-K06895174	cisapride	Serotonin receptor agonist
13.85	cp	BRD-A30655177	LFM-A13	BTK inhibitor
13.81	cp	BRD-A38747044	KU-14R	Imidazoline receptor ligand
13.73	cp	BRD-K81128206	edrophonium	Acetylcholinesterase inhibitor
13.58	cp	BRD-K90543092	levonorgestrel	Estrogen receptor agonist
13.57	cp	BRD-K62353524	DY-131	Estrogen receptor agonist
13.53	cp	BRD-K47936004	piribedil	Dopamine receptor agonist
13.52	cp	BRD-A66927094	nemonapride	Dopamine receptor antagonist
13.4	cp	BRD-K01292756	pimozide	Dopamine receptor antagonist
13.24	cp	BRD-A95869247	indapamide	Thiazide diuretic
13.21	cp	BRD-K82823804	SA-792987	PKC inhibitor
13.13	cp	BRD-K57304726	PRE-084	Sigma receptor agonist
13.08	cp	BRD-A17655518	ibuprofen	Cyclooxygenase inhibitor
12.95	cp	BRD-K18250272	propoxycaine	Local anesthetic
12.91	cp	BRD-K11663430	pyroxamide	HDAC inhibitor
12.82	cp	BRD-K73391359	quinisocaine	Local anesthetic
12.71	cp	BRD-K50891186	GR-103691	Dopamine receptor antagonist
12.51	cp	BRD-A55369275	CGP-54626	GABA receptor antagonist
12.41	cp	BRD-A82656074	naltrindole	Opioid receptor antagonist
12.29	cp	BRD-A70083328	secnidazole	Acetylcholinesterase inhibitor
12.26	cp	BRD-A26002865	verrucarin-a	Protein synthesis inhibitor
12.2	cp	BRD-A36318220	necrostatin-1	RIPK inhibitor
12.16	cp	BRD-K80639402	SB-258585	Serotonin receptor antagonist
11.96	cp	BRD-A61392169	eliprodil	Glutamate receptor antagonist
11.8	cp	BRD-K52850071	JAK3-Inhibitor-II	JAK inhibitor
11.71	cp	BRD-K88871508	lisuride	Dopamine receptor agonist
11.57	cp	BRD-A24122750	saclofen	GABA receptor antagonist
11.56	cp	BRD-A28746609	paclitaxel	Tubulin inhibitor
11.48	cp	BRD-K46211610	tolazoline	Adrenergic receptor antagonist
11.37	cp	BRD-K13032584	procarbazine	Monoamine oxidase inhibitor
11.21	cp	BRD-A29437505	RWJ-21757	TLR agonist
11.04	cp	BRD-K64755930	etazolate	Phosphodiesterase inhibitor
11.03	cp	BRD-K31611373	fluprostenol	Prostanoid receptor agonist
10.93	cp	BRD-K74733595	APHA-compound-8	HDAC inhibitor
10.84	cp	BRD-K19136521	indirubin	CDK inhibitor
10.77	cp	BRD-K88759641	EMD-66684	Angiotensin receptor antagonist
10.75	cp	BRD-K66956375	oleoylethanolamide	Cannabinoid receptor agonist
10.35	cp	BRD-A48720949	testosterone	androgen receptor agonist
10.35	cp	BRD-K55127134	fluphenazine	Dopamine receptor antagonist
10.29	cp	BRD-K97309399	thiothixene	Dopamine receptor antagonist
10.04	cp	BRD-K72726508	arcyriaflavin-a	CDK inhibitor
9.99	cp	BRD-A50764878	MDL-73005EF	Serotonin receptor antagonist
9.97	cp	BRD-K52735702	cefdinir	Bacterial cell wall synthesis inhibitor
9.82	cp	BRD-A25775766	securinine	GABA receptor antagonist
9.82	cp	BRD-A04756508	norgestimate	Progesterone receptor agonist
9.8	cp	BRD-K56745457	azauridine	Antiviral
9.65	cp	BRD-K92015269	GBR-12783	Dopamine uptake inhibitor
9.62	cp	BRD-A54490543	pirlindole	Monoamine oxidase inhibitor
9.52	cp	BRD-K09471561	levofloxacin	Bacterial DNA gyrase inhibitor
9.38	cp	BRD-K90259198	W-7	Calmodulin antagonist
9.33	cp	BRD-K30296925	flavokavain-b	Antineoplastic
9.14	cp	BRD-A36066264	estradiol-benzoate	Estrogen receptor agonist
9.13	cp	BRD-A01295252	trans-7-hydroxy-pipat	Dopamine receptor ligand
9.06	cp	BRD-K46018455	bezafibrate	PPAR receptor agonist
8.74	cp	BRD-K47780086	penciclovir	DNA directed DNA polymerase inhibitor
8.68	cp	BRD-K46678324	RHO-kinase-inhibitor-II	Rho associated kinase inhibitor
8.58	cp	BRD-K18909381	CGS-12066B	Serotonin receptor agonist
8.38	cp	BRD-K27721098	clopidogrel	Purinergic receptor antagonist
8.06	cp	BRD-K68264559	brimonidine	Adrenergic receptor agonist
8.01	cp	BRD-K21565985	xylazine	Adrenergic receptor agonist
7.49	cp	BRD-A09539288	homatropine	Acetylcholine receptor antagonist
7.4	cp	BRD-A24191444	ifenprodil	Adrenergic receptor antagonist
7.33	cp	BRD-K81839095	estrone	Estrogen receptor agonist
7.31	cp	BRD-K39965020	doconexent	PPAR receptor agonist
7.18	cp	BRD-K53545112	CNQX	Glutamate receptor antagonist
7.17	cp	BRD-K92138166	mammea-a	other antibiotic
7.03	cp	BRD-K00675675	CL-82198	Metalloproteinase inhibitor
6.96	cp	BRD-A08003242	rhodomyrtoxin-b	sodium fluorescein uptake inhibitor
6.29	cp	BRD-K14200658	syrosingopine	Vesicular monoamine transporter inhibitor
6.26	cp	BRD-K60476892	YC-1	Guanylyl cyclase activator
6.23	cp	BRD-K93332168	isocarboxazid	Monoamine oxidase inhibitor
6.06	cp	BRD-K74402642	NSC-632839	Ubiquitin specific protease inhibitor
5.97	cp	BRD-K07691486	roscovitine	CDK inhibitor
5.91	cp	BRD-A49046702	SKF-89976A	GABA uptake inhibitor
5.84	cp	BRD-K19227686	phenolphthalein	Indicator dye
5.83	cp	BRD-K02526760	QS-11	ARFGAP inhibitor
5.74	cp	BRD-A93477898	PETCM	Caspase activator
5.73	cp	BRD-K96084870	DMBI	PDGFR receptor inhibitor
5.45	cp	BRD-A00993607	alprenolol	Adrenergic receptor antagonist
4.97	cp	BRD-A35989968	megestrol	Progesterone receptor agonist
4.86	cp	BRD-K93080877	Ala-Ala-Phe-CMK	Tripeptidyl peptidase inhibitor
4.84	cp	BRD-K54704028	BAY-36-7620	Glutamate receptor antagonist
4.78	cp	BRD-K88701661	dimercaptosuccinic-acid	Chelating agent
4.75	cp	BRD-K99922388	DPO-1	Potassium channel blocker
4.36	cp	BRD-K54665485	R-59022	Diacylglycerol kinase inhibitor
4.34	cp	BRD-K09497549	kawain	Calcium channel modulator
4.24	cp	BRD-A10420615	cyclopiazonic-acid	ATPase inhibitor
4.16	cp	BRD-A34706053	CGP-12177	Adrenergic receptor agonist
4.16	cp	BRD-K81418486	vorinostat	HDAC inhibitor
4.07	cp	BRD-K56957086	dacinostat	HDAC inhibitor
4	cp	BRD-K33860217	CP-94253	Serotonin receptor agonist
3.7	cp	BRD-K19462402	buflomedil	Adrenergic receptor antagonist
3.59	cp	BRD-K93480852	KN-93	Calcium-calmodulin dependent protein kinase inhibitor
3.43	cp	BRD-A93206962	L-755507	Adrenergic receptor agonist
3.25	cp	BRD-K15791587	L-733060	Tachykinin antagonist
2.96	cp	BRD-A30590053	MR-16728	Acetylcholine release enhancer
2.92	cp	BRD-K92000912	AM-251	Cannabinoid receptor antagonist
2.91	cp	BRD-A28105619	cucurbitacin-i	JAK inhibitor
2.68	cp	BRD-A46179541	doxapram	Potassium channel blocker
2.64	cp	BRD-A62021152	WAY-161503	Serotonin receptor agonist
-1.66	cp	BRD-K75615183	talipexole	Adrenergic receptor agonist
-1.91	cp	BRD-K09778810	FGIN-1-27	Inositol monophosphatase inhibitor
-1.94	cp	BRD-A54845972	dihydroergotamine	Serotonin receptor agonist
-3.32	cp	BRD-K59332007	linopirdine	Potassium channel blocker
-3.52	cp	BRD-K04414442	SB-222200	Tachykinin antagonist
-3.55	cp	BRD-K74761218	WT-171	HDAC inhibitor
-3.66	cp	BRD-U94846492	quinine	Hemozoin biocrystallization inhibitor
-4.16	cp	BRD-K35240538	methylprednisolone	Glucocorticoid receptor agonist
-4.41	cp	BRD-K43796186	benzyl-quinazolin-4-yl-amine	EGFR inhibitor
-4.7	cp	BRD-K95899059	LY-344864	Serotonin receptor agonist
-4.86	cp	BRD-A15530910	carpindolol	Adrenergic receptor antagonist
-4.9	cp	BRD-A39230911	chlorphensin	Muscle relaxant
-4.99	cp	BRD-K63792901	arecaidine	Acetylcholine receptor agonist
-5.11	cp	BRD-K37447567	hydrocotarnine	Opioid receptor antagonist
-5.44	cp	BRD-A82238138	budesonide	Glucocorticoid receptor agonist
-5.7	cp	BRD-A90799790	isradipine	Calcium channel blocker
-6.1	cp	BRD-K67261995	adipiodone	Contrast agent
-6.26	cp	BRD-A53077924	tianeptine	Selective serotonin reuptake enhancer (SSRE)
-6.61	cp	BRD-K69840642	ISOX	HDAC inhibitor
-6.87	cp	BRD-K33572481	taurodeoxycholic-acid	Bile acid
-7.03	cp	BRD-K57718010	pentylenetetrazol	GABA receptor antagonist
-7.07	cp	BRD-K15108141	gemcitabine	Ribonucleotide reductase inhibitor
-7.26	cp	BRD-K30480208	torasemide	Electrolyte reabsorption inhibitor
-7.37	cp	BRD-K50660797	epicatechin	Bacterial DNA gyrase inhibitor
-7.47	cp	BRD-K67017579	cilostazol	Phosphodiesterase inhibitor
-7.67	cp	BRD-A56987319	SQ-22536	Adenylyl cyclase inhibitor
-7.73	cp	BRD-K54095730	CMPD-1	p38 MAPK inhibitor
-7.93	cp	BRD-K96720755	relcovaptan	Vasopressin receptor antagonist
-8	cp	BRD-A55484088	BNTX	Opioid receptor antagonist
-8.1	cp	BRD-K45861246	azaperone	Dopamine receptor antagonist
-8.37	cp	BRD-K46766488	S-14506	Serotonin receptor agonist
-8.51	cp	BRD-K49865102	PD-0325901	MEK inhibitor
-8.53	cp	BRD-A27554692	altrenogest	Progestogen hormone
-8.55	cp	BRD-A93000692	ciglitazone	PPAR receptor agonist
-8.84	cp	BRD-K31054881	BMY-7378	Adrenergic receptor antagonist
-8.9	cp	BRD-K34441861	moexipril	ACE inhibitor
-8.94	cp	BRD-K93034159	cladribine	Adenosine deaminase inhibitor
-9.29	cp	BRD-A18620900	estriol	Estrogen receptor agonist
-9.35	cp	BRD-A81795050	U-18666A	Oxidosqualene cyclase inhibitor
-9.38	cp	BRD-K89162000	tandutinib	FLT3 inhibitor
-9.43	cp	BRD-A72066420	mifobate	PPAR receptor antagonist
-9.59	cp	BRD-A84702196	penicillin	Bacterial cell wall synthesis inhibitor
-9.87	cp	BRD-A82371568	clofarabine	Ribonucleoside reductase inhibitor
-9.94	cp	BRD-K80315159	DPPE	Histamine receptor antagonist
-10.1	cp	BRD-A52650764	ingenol	PKC activator
-10.13	cp	BRD-A29289453	PCA-4248	Platelet activating factor receptor antagonist
-10.27	cp	BRD-K18523449	mestanolone	Androgenic steroid
-10.58	cp	BRD-K54094468	remoxipride	Dopamine receptor antagonist
-10.87	cp	BRD-K80970344	pyrrolidine-dithiocarbamate	NFkB pathway inhibitor
-10.97	cp	BRD-A92630576	trimebutine	Opioid receptor agonist
-11.04	cp	BRD-A59303141	quinethazone	Thiazide diuretic
-11.09	cp	BRD-K50214219	CS-1657	PARP inhibitor
-11.12	cp	BRD-K28307902	flutamide	Androgen receptor antagonist
-11.17	cp	BRD-K17868609	BRL-54443	Serotonin receptor agonist
-11.22	cp	BRD-K04993501	cefixime	Bacterial cell wall synthesis inhibitor
-11.22	cp	BRD-K00662280	CL-218872	GABA receptor agonist
-11.22	cp	BRD-K55301415	abiraterone	17,20 lyase inhibitor
-11.25	cp	BRD-K37848908	ceforanide	Penicillin binding protein inhibitor
-11.64	cp	BRD-K23566484	nilutamide	Androgen receptor antagonist
-11.82	cp	BRD-K05906022	limonin	HIV protease inhibitor
-11.87	cp	BRD-K11558771	droxinostat	HDAC inhibitor
-11.88	cp	BRD-K32755366	reserpic-acid	Norepinephrine transporter inhibitor
-11.91	cp	BRD-K34995470	SU-1498	VEGFR inhibitor
-11.99	cp	BRD-A87479750	tenidap	Cyclooxygenase inhibitor
-12.12	cp	BRD-K61192372	capecitabine	DNA synthesis inhibitor
-12.22	cp	BRD-K83144676	olmesartan	Angiotensin antagonist
-12.58	cp	BRD-K46424862	hymecromone	Monoamine oxidase inhibitor
-12.6	cp	BRD-K63979671	etifenin	Compound used in hepatobiliary scans of the liver
-12.84	cp	BRD-K37289225	clozapine	Dopamine receptor antagonist
-13.06	cp	BRD-K76872913	benzanthrone	Aromatic hydrocarbon derivative
-13.08	cp	BRD-A47494775	dipivefrine	Adrenergic receptor agonist
-13.37	cp	BRD-K83010055	VU-0415374-1	Glutamate receptor modulator
-13.46	cp	BRD-K04185004	oxybuprocaine	Local anesthetic
-13.54	cp	BRD-K63828191	raloxifene	Estrogen receptor antagonist
-13.7	cp	BRD-A78322124	dobutamine	Adrenergic receptor agonist
-13.85	cp	BRD-K09255212	clioquinol	Chelating agent
-13.97	cp	BRD-K67174588	toremifene	Estrogen receptor antagonist
-14.1	cp	BRD-K85925969	zalcitabine	Nucleoside reverse transcriptase inhibitor
-14.4	cp	BRD-K67844266	MLN-4924	Nedd activating enzyme inhibitor
-14.5	cp	BRD-K64857848	XMD-885	Leucine rich repeat kinase inhibitor
-14.82	cp	BRD-A49765801	fludroxycortide	Glucocorticoid receptor agonist
-15.19	cp	BRD-K63150726	JTE-907	Cannabinoid receptor inverse agonist
-15.42	cp	BRD-A51382177	fosinopril	ACE inhibitor
-15.44	cp	BRD-A82590476	SDZ-NKT-343	Tachykinin antagonist
-15.5	cp	BRD-K25186396	tangeritin	Cell cycle inhibitor
-15.67	cp	BRD-K81169441	cerivastatin	HMGCR inhibitor
-15.87	cp	BRD-K51223576	AG-99	Tyrosine kinase inhibitor
-15.88	cp	BRD-A20239487	atenolol	Adrenergic receptor antagonist
-16.27	cp	BRD-A20589515	dihydroxyphenylglycine	Glutamate receptor agonist
-16.37	cp	BRD-K39120595	bithionol	Autotaxin inhibitor
-16.61	cp	BRD-U86922168	QL-XII-47	BTK inhibitor
-16.73	cp	BRD-A33711280	metixene	Acetylcholine receptor antagonist
-16.76	cp	BRD-K19605405	ZM-241385	Adenosine receptor antagonist
-16.85	cp	BRD-A37817666	picrotoxin	GABA receptor antagonist
-16.93	cp	BRD-K86595100	chlordiazepoxide	Benzodiazepine receptor agonist
-16.98	cp	BRD-K08219523	5-nonyloxytryptamine	Serotonin receptor agonist
-17.29	cp	BRD-K82484965	carmoxirole	Dopamine receptor agonist
-17.36	cp	BRD-K82091397	SB-239063	p38 MAPK inhibitor
-17.51	cp	BRD-A94413429	NTNCB	Neuropeptide receptor antagonist
-17.55	cp	BRD-A46186775	hydrocortisone	Glucocorticoid receptor agonist
-17.6	cp	BRD-K40530731	hyoscyamine	Acetylcholine receptor antagonist
-17.64	cp	BRD-K11129031	gemfibrozil	Lipoprotein lipase activator
-17.7	cp	BRD-A16694057	bisphenol-a	PPAR receptor antagonist
-17.87	cp	BRD-A56020723	CA-074-Me	Cathepsin inhibitor
-18.11	cp	BRD-K63151507	MNITMT	Lymphocyte inhibitor
-18.11	cp	BRD-A79672927	tropicamide	Acetylcholine receptor antagonist
-18.13	cp	BRD-K44876623	zolpidem	Benzodiazepine receptor agonist
-18.13	cp	BRD-A17065207	brefeldin-a	Protein synthesis inhibitor
-18.26	cp	BRD-K53570330	carbofuran	Cholinesterase inhibitor
-18.34	cp	BRD-A62035778	scopolamine	Acetylcholine receptor antagonist
-18.4	cp	BRD-A95696066	nisoxetine	Norepinephrine reuptake inhibitor
-18.55	cp	BRD-K67680372	CI-966	GAT inhibitor
-18.81	cp	BRD-K01567962	pyrazolanthrone	JNK inhibitor
-18.9	cp	BRD-K82746043	navitoclax	BCL inhibitor
-18.97	cp	BRD-A73605923	mocimycin	Protein synthesis inhibitor
-18.99	cp	BRD-K49657628	tyrphostin-AG-18	EGFR inhibitor
-19.66	cp	BRD-A89175223	bisoprolol	Adrenergic receptor antagonist
-19.81	cp	BRD-K99447003	enalaprilat	ACE inhibitor
-19.88	cp	BRD-K96740444	itopride	Dopamine receptor antagonist
-19.99	cp	BRD-K32536677	AGK-2	SIRT inhibitor
-20.11	cp	BRD-A80928489	1-monopalmitin	P-glycoprotein inhibitor
-20.18	cp	BRD-A26032986	zaldaride	Calmodulin antagonist
-20.27	cp	BRD-A41112154	oleanolic-acid	G protein-coupled receptor agonist
-20.34	cp	BRD-K63504947	semaxanib	VEGFR inhibitor
-20.35	cp	BRD-K01648091	LE-300	Dopamine receptor antagonist
-20.42	cp	BRD-A39522003	OMDM-2	FAAH inhibitor
-20.54	cp	BRD-K25079130	avrainvillamide-analog-4	nucleophosmin inhibitor
-20.56	cp	BRD-K46441700	GR-55562	Serotonin receptor antagonist
-20.72	cp	BRD-M72442222	vicriviroc	CC chemokine receptor antagonist
-20.87	cp	BRD-K47983010	BX-795	IKK inhibitor
-20.92	cp	BRD-K42098891	protriptyline	Tricyclic antidepressant
-21.01	cp	BRD-A25143711	hydrocortisone	Glucocorticoid receptor agonist
-21.09	cp	BRD-K36927236	glibenclamide	Sulfonylurea
-21.2	cp	BRD-A77722753	hydralazine	Vasodilator
-21.26	cp	BRD-K62012036	acitretin	Retinoid receptor agonist
-21.27	cp	BRD-A65280694	molindone	Dopamine receptor antagonist
-21.4	cp	BRD-A07780951	orciprenaline	Adrenergic receptor agonist
-21.61	cp	BRD-K38003476	clocortolone	Glucocorticoid receptor agonist
-21.8	cp	BRD-K09668667	benzo(a)pyrene	Carcinogen
-22	cp	BRD-K86301799	dipyridamole	Phosphodiesterase inhibitor
-22.09	cp	BRD-U88459701	atorvastatin	HMGCR inhibitor
-22.41	cp	BRD-K82255054	propofol	GABA receptor agonist
-22.43	cp	BRD-K08252256	diclofenac	Cyclooxygenase inhibitor
-22.53	cp	BRD-A41301928	bongkrek-acid	Mitochondrial ADP, ATP translocase inhibitor
-22.69	cp	BRD-A32349859	methyl-angolensate	Apoptosis inhibitor
-23.02	cp	BRD-A78391468	prednisolone	Glucocorticoid receptor agonist
-23.41	cp	BRD-K59273480	propentofylline	Adenosine reuptake inhibitor
-23.48	cp	BRD-K92726801	hydrastinine	Haemostatic agent
-23.57	cp	BRD-K62609077	scoulerine	Adrenergic receptor antagonist
-23.61	cp	BRD-K87932577	CDK1-5-inhibitor	CDK inhibitor
-23.67	cp	BRD-K64606589	apicidin	HDAC inhibitor
-24.14	cp	BRD-K25311561	KU-55933	ATM kinase inhibitor
-24.18	cp	BRD-K12079898	PD-160170	Neuropeptide receptor antagonist
-24.21	cp	BRD-K16551401	PNU-22394	Serotonin receptor agonist
-24.54	cp	BRD-K61401890	deguelin	NADH-ubiquinone oxidoreductase (Complex I) inhibitor
-24.57	cp	BRD-K90864987	cobalt(II)-chloride	HSP inducer
-24.69	cp	BRD-A65145453	ATPA	Glutamate receptor agonist
-24.71	cp	BRD-A85472596	L-670596	Prostanoid receptor antagonist
-24.75	cp	BRD-K17743697	KB-R7943	Sodium/calcium exchange inhibitor
-24.99	cp	BRD-A34751532	homosalate	HSP inducer
-25.07	cp	BRD-K83023055	GR-135531	Melatonin receptor agonist
-25.24	cp	BRD-K82357231	desloratadine	Histamine receptor antagonist
-25.46	cp	BRD-K70487031	flupentixol	Dopamine receptor antagonist
-25.62	cp	BRD-K93461745	buspirone	Serotonin receptor agonist
-25.67	cp	BRD-K77171813	proxyfan	Histamine receptor modulator
-25.77	cp	BRD-A08709697	heliotrine	Pyrrolizidine alkaloid
-25.86	cp	BRD-K95309561	dienestrol	Estrogen receptor agonist
-25.88	cp	BRD-A11135865	nor-binaltorphimine	Opioid receptor antagonist
-26.15	cp	BRD-K97799481	theophylline	Adenosine receptor antagonist
-26.27	cp	BRD-K91290917	amodiaquine	Histamine receptor agonist
-26.4	cp	BRD-K40656405	L-165041	PPAR receptor agonist
-26.57	cp	BRD-A16444946	acarbose	Glucosidase inhibitor
-26.67	cp	BRD-K79116891	proxymetacaine	Sodium channel blocker
-26.8	cp	BRD-K02590140	O-2050	Cannabinoid receptor antagonist
-26.9	cp	BRD-K88551539	CAY-10585	HIF modulator
-27.26	cp	BRD-K11433652	aspirin	Cyclooxygenase inhibitor
-27.63	cp	BRD-A19736161	ondansetron	Serotonin receptor antagonist
-27.78	cp	BRD-K26160755	RS-45041-190	Imidazoline receptor agonist
-27.9	cp	BRD-A44448661	pentobarbital	Barbiturate antiepileptic
-27.97	cp	BRD-A87125127	3-matida	Glutamate receptor antagonist
-28.17	cp	BRD-K31283835	tofacitinib	JAK inhibitor
-28.24	cp	BRD-K15600710	obatoclax	BCL inhibitor
-28.38	cp	BRD-K30867024	SB-216641	Serotonin receptor antagonist
-28.41	cp	BRD-K56700933	phenethyl-isothiocyanate	Antineoplastic
-28.88	cp	BRD-K37618799	MRS-1220	Adenosine receptor antagonist
-28.88	cp	BRD-A03623303	metoprolol	Adrenergic receptor antagonist
-29.02	cp	BRD-K67578145	GDC-0879	RAF inhibitor
-29.24	cp	BRD-A35623999	CGP-37157	L-type calcium channel blocker
-29.32	cp	BRD-K62929068	6-benzylaminopurine	Purinergic receptor activator
-29.37	cp	BRD-K50018155	RS-67506	Serotonin receptor partial agonist
-29.4	cp	BRD-K48932581	cetraxate	Mucus protecting agent
-29.45	cp	BRD-K53959060	indirubin	CDK inhibitor
-29.88	cp	BRD-K37561857	zardaverine	Phosphodiesterase inhibitor
-29.98	cp	BRD-K00234327	RU-24969	Serotonin receptor agonist
-30.26	cp	BRD-K95739795	tetrabenazine	Vesicular monoamine transporter inhibitor
-30.28	cp	BRD-K83837640	JNJ-26854165	HDAC inhibitor
-30.34	cp	BRD-A92177080	betamethasone	Glucocorticoid receptor agonist
-30.37	cp	BRD-A07395371	esmolol	Adrenergic receptor antagonist
-30.4	cp	BRD-K17306061	aprepitant	Tachykinin antagonist
-30.52	cp	BRD-K08973992	linoleic-acid	Oxidative stress inducer
-30.65	cp	BRD-K17415526	tyrphostin-AG-835	Protein tyrosine kinase inhibitor
-30.74	cp	BRD-K53318339	vinpocetine	Phosphodiesterase inhibitor
-30.81	cp	BRD-K72895815	SSR-69071	Leukocyte elastase inhibitor
-30.95	cp	BRD-K89210380	biotin	Vitamin B
-30.99	cp	BRD-K34154330	tracazolate	GABA receptor modulator
-31	cp	BRD-K72024482	MRS-1754	Adenosine receptor antagonist
-31.37	cp	BRD-K29653726	topiramate	Carbonic anhydrase inhibitor
-31.51	cp	BRD-K04430056	7-nitroindazole	nitric oxide synthase inhibitor
-31.69	cp	BRD-K73838513	cinacalcet	Calcium channel activator
-31.74	cp	BRD-K51476772	ST-638	Tyrosine kinase inhibitor
-31.96	cp	BRD-A26845397	isamoltan	Adrenergic receptor antagonist
-31.99	cp	BRD-A41555725	chlortetracycline	Protein synthesis inhibitor
-32	cp	BRD-K64310881	MW-STK33-3B	Potassium channel activator
-32.01	cp	BRD-K87049188	fusaric-acid	Dopamine beta hydroxylase inhibitor
-32.05	cp	BRD-K57033106	tripelennamine	Histamine receptor antagonist
-32.05	cp	BRD-K49111258	prazosin	Adrenergic receptor antagonist
-32.07	cp	BRD-K99174507	cardiogenol-c	Cardiomyogenesis inducer
-32.13	cp	BRD-K37792168	denbufylline	Phosphodiesterase inhibitor
-32.15	cp	BRD-K49456190	prima-1-met	thioredoxin inhibitor
-32.58	cp	BRD-A01593789	chlormadinone	5-alpha reductase inhibitor
-32.71	cp	BRD-A06352418	terfenadine	Histamine receptor antagonist
-32.78	cp	BRD-K78659596	MLN-2238	Proteasome inhibitor
-32.83	cp	BRD-K67043667	altretamine	DNA synthesis inhibitor
-32.89	cp	BRD-A17411484	carprofen	Cyclooxygenase inhibitor
-32.91	cp	BRD-K77771411	moxonidine	Imidazoline receptor agonist
-33.13	cp	BRD-K82823076	RO-15-4513	GABA benzodiazepine site receptor inverse agonist
-33.32	cp	BRD-K27871032	lysergol	Ergoline alkaloid
-33.68	cp	BRD-K51730347	diphencyprone	Immunostimulant
-33.77	cp	BRD-K85119730	tolbutamide	ATP channel blocker
-33.8	cp	BRD-K54771420	glycocholic-acid	Cholesterol inhibitor
-33.84	cp	BRD-K84175871	pseudoephedrine	Adrenergic receptor agonist
-33.95	cp	BRD-A03816571	CP-55940	Cannabinoid receptor agonist
-34	cp	BRD-A38749782	fludrocortisone	Glucocorticoid receptor agonist
-34	cp	BRD-A73368467	fexofenadine	Histamine receptor antagonist
-34.06	cp	BRD-A96485169	EBPC	Aldose reductase inhibitor
-34.45	cp	BRD-K83322645	L-693403	Sigma receptor agonist
-34.49	cp	BRD-K86727142	embelin	HCV inhibitor
-34.53	cp	BRD-A06390036	hydroquinidine	Antiarrhythmic
-34.64	cp	BRD-K86930074	cediranib	KIT inhibitor
-35.2	cp	BRD-K13211965	L-741742	Dopamine receptor antagonist
-35.28	cp	BRD-A77291778	cyclopentolate	Acetylcholine receptor antagonist
-35.32	cp	BRD-A71009679	KUC103420N	-666
-35.39	cp	BRD-K37798499	etoposide	Topoisomerase inhibitor
-35.57	cp	BRD-K10177585	PSB-11	Adenosine receptor antagonist
-35.72	cp	BRD-K08998509	fananserin	Dopamine receptor antagonist
-35.74	cp	BRD-K10670311	sulfasalazine	Antirheumatic
-35.78	cp	BRD-K64157027	ZD-2079	Adrenergic receptor agonist
-35.99	cp	BRD-K18905250	ST-91	Adrenergic receptor agonist
-36.02	cp	BRD-K03981224	ethisterone	Progestogen hormone
-36.09	cp	BRD-K28183345	proguanil	Dihydrofolate reductase inhibitor
-36.13	cp	BRD-K91336023	mesulergine	Dopamine receptor agonist
-36.24	cp	BRD-K99107520	felbamate	Glutamate receptor antagonist
-36.3	cp	BRD-K68103045	CGS-20625	Benzodiazepine receptor agonist
-36.42	cp	BRD-A83937277	mephenytoin	Hydantoin antiepileptic
-36.5	cp	BRD-K66175015	afatinib	EGFR inhibitor
-36.72	cp	BRD-A55416093	colforsin	Adenylyl cyclase activator
-36.97	cp	BRD-K68246049	TTNPB	Retinoid receptor agonist
-36.97	cp	BRD-K89152108	liothyronine	Thyroid hormone stimulant
-36.98	cp	BRD-K71926323	marbofloxacin	Bacterial DNA gyrase inhibitor
-37.18	cp	BRD-A89434049	sarmentogenin	ATPase inhibitor
-37.24	cp	BRD-K68437527	EMF-bca1-60	caspase inhibitor
-37.32	cp	BRD-A75517195	thiazolopyrimidine	CDC inhibitor
-37.34	cp	BRD-K20313525	rosmarinic-acid	GABA transaminase inhibitor
-37.48	cp	BRD-K62310379	fluticasone	Glucocorticoid receptor agonist
-37.67	cp	BRD-K98684188	GSK-0660	PPAR receptor antagonist
-37.73	cp	BRD-K04976539	aminogenistein	SRC inhibitor
-38.18	cp	BRD-K29178788	dictamnine	Furoquinoline alkaloid
-38.61	cp	BRD-K32645441	dipropyl-5ct	Serotonin receptor agonist
-38.65	cp	BRD-A97479839	piperidolate	Acetylcholine receptor antagonist
-38.76	cp	BRD-K05464208	JX-401	p38 MAPK inhibitor
-38.78	cp	BRD-A69960130	bromocriptine	Dopamine receptor agonist
-39.08	cp	BRD-A83326220	brazilin	Nitric oxide production inhibitor
-39.11	cp	BRD-A39969961	eplerenone	Cytochrome P450 inhibitor
-39.26	cp	BRD-A11990600	lorazepam	Benzodiazepine receptor agonist
-39.44	cp	BRD-K60298136	ITE	Aryl hydrocarbon receptor agonist
-39.49	cp	BRD-A56012032	thiorphan	Membrane metalloendopeptidase inhibitor
-39.54	cp	BRD-K55591206	epigallocatechin	Nitric oxide synthase inhibitor
-39.55	cp	BRD-A56245458	reichstein	Androgen receptor antagonist
-39.63	cp	BRD-A01826957	xanthinol	Vasodilator
-39.64	cp	BRD-K92817986	BJM-CSC-19	MEK inhibitor
-39.64	cp	BRD-K41713976	E-4031	Potassium channel blocker
-39.81	cp	BRD-A45543382	metrizamide	Radiopaque medium
-39.87	cp	BRD-K78084463	W-12	Calmodulin antagonist
-39.91	cp	BRD-K74501079	azithromycin	Bacterial 50S ribosomal subunit inhibitor
-40.13	cp	BRD-K29668683	BD-1063	Sigma receptor antagonist
-40.16	cp	BRD-K93280214	gabazine	GABA receptor antagonist
-40.2	cp	BRD-K80348542	cephaeline	Protein synthesis inhibitor
-40.24	cp	BRD-K49668410	clarithromycin	Bacterial 50S ribosomal subunit inhibitor
-40.44	cp	BRD-K28137194	loreclezole	GABA receptor agonist
-40.67	cp	BRD-K06467078	corynanthine	Adrenergic receptor antagonist
-40.73	cp	BRD-A44133049	azasetron	Serotonin receptor antagonist
-40.76	cp	BRD-A38898897	GW-311616	Leukocyte elastase inhibitor
-40.9	cp	BRD-K95885906	quercetagetin	PIM inhibitor
-41.11	cp	BRD-K12244279	MEK1-2-inhibitor	MEK inhibitor
-41.22	cp	BRD-K07265709	razoxane	Chelating agent
-41.34	cp	BRD-K67831364	ZM-323881	VEGFR inhibitor
-41.54	cp	BRD-K26548821	quinpirole	Dopamine receptor agonist
-41.61	cp	BRD-K08806317	timolol	Adrenergic receptor antagonist
-41.68	cp	BRD-A06784547	MRS-1334	Adenosine receptor antagonist
-41.75	cp	BRD-K76723084	isotretinoin	Retinoid receptor agonist
-41.84	cp	BRD-K36377456	marmesin	Angiogenesis inhibitor
-41.9	cp	BRD-A84481105	thioridazine	Dopamine receptor antagonist
-41.95	cp	BRD-K47717570	NBQX	Glutamate receptor antagonist
-42.11	cp	BRD-K34415467	trimethobenzamide	Histamine receptor antagonist
-42.23	cp	BRD-A26384407	chlortalidone	Carbonic anhydrase inhibitor
-42.23	cp	BRD-K80738081	resveratrol	Cytochrome P450 inhibitor
-42.61	cp	BRD-K25905511	buddleoflavonoloside	Acetylcholinesterase inhibitor
-42.77	cp	BRD-A22707317	SB-205384	GABA receptor modulator
-43.02	cp	BRD-A42831637	tetrahydrocannabinol-7-oic-acid	Anti-inflammatory
-43.09	cp	BRD-A79314293	cephalosporanic-acid	Bacterial cell wall synthesis inhibitor
-43.33	cp	BRD-K02715688	hydrastine	Tyrosine hydroxylase inhibitor
-43.37	cp	BRD-A01787639	naftopidil	Adrenergic receptor antagonist
-43.43	cp	BRD-K89375097	pirenzepine	Acetylcholine receptor antagonist
-43.46	cp	BRD-K08287586	butylparaben	DNA synthesis inhibitor
-43.57	cp	BRD-K54210043	NS-1619	Calcium channel activator
-43.61	cp	BRD-A97674275	ranolazine	Sodium channel blocker
-44.11	cp	BRD-K10136726	tosyllysyl-chloromethyl-ketone	Chymotrypsin inhibitor
-44.17	cp	BRD-K60770992	pergolide	Dopamine receptor agonist
-44.22	cp	BRD-K83289131	CAY-10618	NAMPT inhibitor
-44.34	cp	BRD-A90515964	guaifenesin	Expectorant
-44.59	cp	BRD-A50684349	fenoldopam	Dopamine receptor agonist
-44.7	cp	BRD-K39339537	epirizole	Cyclooxygenase inhibitor
-44.76	cp	BRD-K36862742	hydroflumethiazide	Sodium/potassium/chloride transporter inhibitor
-44.85	cp	BRD-K85090592	pilocarpine	Acetylcholine receptor agonist
-44.87	cp	BRD-A41451487	PK-11195	Benzodiazepine receptor antagonist
-44.98	cp	BRD-K97863768	prothionamide	Mycobacterium tuberculosis enoyl-[acyl-carrier-protein] reductase [NADH] (inhA) inhibitor
-45.07	cp	BRD-K17378184	prestwick-559	Dopamine receptor agonist
-45.37	cp	BRD-K64614248	salicin	Anti-inflammatory
-45.52	cp	BRD-A10715913	sulpiride	Dopamine receptor antagonist
-45.58	cp	BRD-K40887525	ritanserin	Serotonin receptor antagonist
-45.6	cp	BRD-A13807286	HA-14-1	BCL inhibitor
-45.78	cp	BRD-K54472332	elvitegravir	HIV integrase inhibitor
-45.96	cp	BRD-K77925998	quipazine	Serotonin receptor agonist
-46.07	cp	BRD-K39111395	BCL2-inhibitor	BCL inhibitor
-46.2	cp	BRD-K05151076	ZK-164015	Estrogen receptor antagonist
-46.36	cp	BRD-K07888196	tyrphostin-AG-538	IGF-1 inhibitor
-46.61	cp	BRD-A31227688	kynuramine	Aryl hydrocarbon receptor activator
-46.75	cp	BRD-K19525698	ozagrel	Thromboxane synthase inhibitor
-46.98	cp	BRD-A44090213	indoprofen	Cyclooxygenase inhibitor
-47.07	cp	BRD-K30197592	5-methoxytryptamine	Serotonin receptor agonist
-47.21	cp	BRD-K55424922	anpirtoline	Serotonin receptor agonist
-47.41	cp	BRD-A39052811	mosapride	Serotonin receptor agonist
-47.46	cp	BRD-K57222227	indometacin	Cyclooxygenase inhibitor
-47.79	cp	BRD-K37312348	kenpaullone	CDK inhibitor
-48.03	cp	BRD-K43330982	JTE-013	Lysophospholipid receptor antagonist
-48.06	cp	BRD-K17823458	danoprevir	HCV inhibitor
-48.1	cp	BRD-A09495397	bicuculline	GABA receptor antagonist
-48.27	cp	BRD-K43236057	piceid	ICAM1 inhibitor
-48.3	cp	BRD-K47693913	evoxine	Furoquinoline alkaloid
-48.59	cp	BRD-K43797669	genistein	Tyrosine kinase inhibitor
-48.61	cp	BRD-K01663662	diphenidol	Acetylcholine receptor agonist
-48.86	cp	BRD-K03319035	maprotiline	Norepinephrine reuptake inhibitor
-48.91	cp	BRD-K28115081	apafant	Platelet activating factor receptor antagonist
-49.09	cp	BRD-K78838262	austricine	Hypolipidemic
-49.25	cp	BRD-A33168282	sotalol	Adrenergic receptor antagonist
-49.3	cp	BRD-K80778372	RO-19-4605	GABA benzodiazepine site receptor inverse agonist
-49.62	cp	BRD-A72703248	SKF-96365	Calcium channel blocker
-49.67	cp	BRD-K06817181	BRD-K06817181	JAK inhibitor
-49.83	cp	BRD-A35108200	dexamethasone	Glucocorticoid receptor agonist
-49.87	cp	BRD-K27184429	levocetirizine	Histamine receptor antagonist
-49.96	cp	BRD-K59773493	benzohydroxamic-acid	Antifungal
-50.03	cp	BRD-A65440446	cimaterol	Adrenergic receptor agonist
-50.46	cp	BRD-K41567364	SB-334867	Orexin receptor antagonist
-50.6	cp	BRD-K75181824	acetyl-geranygeranyl-cysteine	Inhibitor of methyl esterification of geranylgeranylated proteins
-50.75	cp	BRD-A13133631	fluorometholone	Glucocorticoid receptor agonist
-51.31	cp	BRD-K56047318	RHC-80267	Triacylglycerol lipase inhibitor
-51.31	cp	BRD-K79930101	GW-583340	EGFR inhibitor
-51.35	cp	BRD-K99411983	lumicolchicine	Colchicine isomer, non-binder of microtubules
-51.4	cp	BRD-K84987553	MDM2-inhibitor	MDM inhibitor
-51.4	cp	BRD-A54880345	etomidate	GABA receptor modulator
-51.64	cp	BRD-K00610438	altanserin	Serotonin receptor antagonist
-51.66	cp	BRD-K97810537	beclometasone	Glucocorticoid receptor agonist
-51.77	cp	BRD-K04146668	GW-441756	Growth factor receptor inhibitor
-52.02	cp	BRD-A54236247	racephedrine	Adrenergic receptor agonist
-52.12	cp	BRD-K82941592	rosuvastatin	HMGCR inhibitor
-52.21	cp	BRD-K81473089	tacrine	Acetylcholinesterase inhibitor
-52.42	cp	BRD-K02992638	lamivudine	Nucleoside reverse transcriptase inhibitor
-52.56	cp	BRD-A35511923	L-803087	Somatostatin receptor agonist
-52.73	cp	BRD-K40919711	BAPTA-AM	Potassium channel blocker
-53.19	cp	BRD-K76205745	losartan	Angiotensin receptor antagonist
-53.27	cp	BRD-K83636919	entacapone	Catechol O methyltransferase inhibitor
-53.39	cp	BRD-K21971034	OM-137	Aurora kinase inhibitor
-53.4	cp	BRD-K18816859	L-694247	Serotonin receptor agonist
-53.48	cp	BRD-A21723284	naltriben	Opioid receptor antagonist
-53.57	cp	BRD-A57382968	piroxicam	Cyclooxygenase inhibitor
-53.62	cp	BRD-K90333595	phentolamine	Adrenergic receptor antagonist
-53.68	cp	BRD-K97158071	droperidol	Dopamine receptor antagonist
-53.7	cp	BRD-A74904029	EI-231	Casein kinase inhibitor
-53.79	cp	BRD-A15415227	GW-1929	PPAR receptor agonist
-53.85	cp	BRD-A80793822	pemoline	Dopamine receptor agonist
-53.9	cp	BRD-K86509404	iso-olomoucine	CDK inhibitor
-54.31	cp	BRD-K21672174	RO-28-1675	Glucokinase activator
-54.45	cp	BRD-A97739905	ketoprofen	Cyclooxygenase inhibitor
-54.49	cp	BRD-K04923131	GSK-3-inhibitor-IX	Glycogen synthase kinase inhibitor
-54.98	cp	BRD-K86003836	flubendazole	Tubulin inhibitor
-55.11	cp	BRD-K43978949	PIT	Purinergic receptor antagonist
-55.16	cp	BRD-K63923597	barasertib	Aurora kinase inhibitor
-55.25	cp	BRD-K20141153	atomoxetine	Norepinephrine transporter inhibitor
-55.31	cp	BRD-K09638361	SA-63133	-666
-55.33	cp	BRD-K28346421	rifapentine	RNA polymerase inhibitor
-55.35	cp	BRD-K59753975	vindesine	Tubulin inhibitor
-55.38	cp	BRD-K64835161	BRD-K64835161	-666
-55.7	cp	BRD-A94793051	gestrinone	Progesterone receptor antagonist
-55.72	cp	BRD-K55468218	spiperone	Dopamine receptor antagonist
-55.95	cp	BRD-A95939040	sertaconazole	Sterol demethylase inhibitor
-56.02	cp	BRD-K68095457	palmitoylethanolamide	Cannabinoid receptor agonist
-56.02	cp	BRD-K40742111	baeomycesic-acid	Lipoxygenase inhibitor
-56.14	cp	BRD-A50311610	meclozine	CAR agonist
-56.38	cp	BRD-A18202423	CPCCOEt	Glutamate receptor antagonist
-56.43	cp	BRD-K64514229	toltrazuril	Antiprotozoal
-56.62	cp	BRD-K07117950	imperatorin	CDK inhibitor
-56.63	cp	BRD-K32610195	androstenedione	Cytochrome P450 inhibitor
-56.77	cp	BRD-K30189597	SYK-inhibitor	SYK inhibitor
-56.77	cp	BRD-K72034655	peucedanin	Apoptosis stimulant
-57.02	cp	BRD-A37776212	ICI-204448	Opioid receptor agonist
-57.17	cp	BRD-K78280988	anandamide	Cannabinoid receptor agonist
-57.23	cp	BRD-K26997899	SA-792574	Microtubule inhibitor
-57.27	cp	BRD-A75935363	atracurium	Acetylcholine receptor antagonist
-57.34	cp	BRD-K55191674	benzylpenicillin	Penicillin binding protein inhibitor
-57.38	cp	BRD-K08115555	tyrphostin-AG-1288	TNF production inhibitor
-57.47	cp	BRD-A78377521	monastrol	Kinesin-like spindle protein inhibitor
-57.73	cp	BRD-K05396879	15-delta-prostaglandin-j2	PPAR receptor agonist
-57.86	cp	BRD-A14966924	alaproclate	Serotonin receptor antagonist
-58.4	cp	BRD-K60274257	dephostatin	Tyrosine phosphatase inhibitor
-58.4	cp	BRD-K98548675	parthenolide	NFkB pathway inhibitor
-58.43	cp	BRD-K87024524	phenelzine	Monoamine oxidase inhibitor
-58.49	cp	BRD-K00627859	tubastatin-a	HDAC inhibitor
-58.51	cp	BRD-A59174698	ritodrine	Adrenergic receptor agonist
-58.55	cp	BRD-K79684402	RO-10-5824	Dopamine receptor agonist
-58.57	cp	BRD-A84389091	L-655708	GABA receptor inverse agonist
-58.65	cp	BRD-K41895714	AS-605240	PI3K inhibitor
-58.74	cp	BRD-K68507560	dicycloverine	Acetylcholine receptor antagonist
-58.74	cp	BRD-K91601245	mercaptopurine	Immunosuppressant
-58.77	cp	BRD-A80574334	oxalomalic-acid	Isocitrate dehydrogenase inhibitor
-58.9	cp	BRD-A32164164	methyllycaconitine	Acetylcholine receptor antagonist
-58.92	cp	BRD-K46384212	o-3M3FBS	phospholipase activator
-59.19	cp	BRD-K91145395	prostratin	PKC activator
-59.22	cp	BRD-A84493640	atovaquone	Mitochondrial electron transport inhibitor
-59.26	cp	BRD-A85025557	NCS-382	GABA receptor antagonist
-59.29	cp	BRD-U44618005	WH-4023	SRC inhibitor
-59.46	cp	BRD-A75769826	SDM25N	Opioid receptor antagonist
-59.52	cp	BRD-K21450440	benzthiazide	Carbonic anhydrase inhibitor
-59.72	cp	BRD-A65013509	oxybutynin	Acetylcholine receptor antagonist
-59.76	cp	BRD-K77625572	etomoxir	Carnitine palmitoyltransferase inhibitor
-59.87	cp	BRD-A87387433	cefpodoxime	Bacterial cell wall synthesis inhibitor
-59.92	cp	BRD-K91315211	betahistine	Histamine receptor agonist
-60.17	cp	BRD-K47761761	PD-168077	Dopamine receptor agonist
-60.25	cp	BRD-K19894101	MST-312	Telomerase inhibitor
-60.46	cp	BRD-K84895041	BMY-45778	IP1 prostacyclin receptor agonist
-60.47	cp	BRD-K44849676	capsazepine	TRPV agonist
-60.53	cp	BRD-K29905972	axitinib	PDGFR receptor inhibitor
-60.73	cp	BRD-K97181089	amiloride	Sodium channel blocker
-60.81	cp	BRD-K69328504	L-690488	Inositol monophosphatase inhibitor
-60.9	cp	BRD-K40758068	efavirenz	HIV protease inhibitor
-60.94	cp	BRD-K02113016	olaparib	PARP inhibitor
-61.06	cp	BRD-K32828673	chelidonine	Tubulin inhibitor
-61.13	cp	BRD-K56064827	EI-273	PKC inhibitor
-61.25	cp	BRD-A84189516	baccatin-III	Paclitaxel precursor
-61.35	cp	BRD-K20920669	cromoglicic-acid	Immunosuppressant
-61.38	cp	BRD-K04046242	equilin	Estrogen receptor agonist
-61.5	cp	BRD-K94176593	TWS-119	Glycogen synthase kinase inhibitor
-61.53	cp	BRD-K84996949	sinensetin	Cyclooxygenase inhibitor
-61.54	cp	BRD-K29582677	flunarizine	Calcium channel blocker
-61.73	cp	BRD-K35498378	alrestatin	Aldose reductase inhibitor
-61.81	cp	BRD-K05901394	terguride	Dopamine receptor agonist
-61.84	cp	BRD-A28856712	tetryzoline	Adrenergic receptor agonist
-61.84	cp	BRD-K50859149	sulfafurazole	Bacterial antifolate
-61.95	cp	BRD-K99595596	salsolinol	Monoamine oxidase inhibitor
-62.04	cp	BRD-A92439610	triamcinolone	Glucocorticoid receptor agonist
-62.12	cp	BRD-A15131297	benazepril	ACE inhibitor
-62.15	cp	BRD-K94649603	taxifolin	Opioid receptor antagonist
-62.42	cp	BRD-A54927599	KF-38789	P-selectin inhibitor
-62.78	cp	BRD-A56675431	altizide	Thiazide diuretic
-62.97	cp	BRD-K95763993	trapidil	PDGFR receptor inhibitor
-63	cp	BRD-K12994359	valdecoxib	Cyclooxygenase inhibitor
-63.03	cp	BRD-K56509348	BMS-182874	Endothelin receptor antagonist
-63.13	cp	BRD-K29113274	ketoconazole	Sterol demethylase inhibitor
-63.16	cp	BRD-K28453807	nitrocaramiphen	Cholinergic receptor antagonist
-63.33	cp	BRD-A10355991	norketamine	Glutamate receptor antagonist
-63.45	cp	BRD-K35377380	I-OMe-AG-538	IGF-1 inhibitor
-63.5	cp	BRD-K21520694	sulfacetamide	PABA antagonist
-63.53	cp	BRD-A41692738	TGX-221	PI3K inhibitor
-63.59	cp	BRD-K09186807	KIN001-244	Phosphoinositide dependent kinase inhibitor
-63.66	cp	BRD-K34098590	tienilic-acid	Sodium/potassium/chloride transporter inhibitor
-63.77	cp	BRD-A42553870	L-152804	Neuropeptide receptor antagonist
-63.85	cp	BRD-K10065684	dantron	Laxative
-63.93	cp	BRD-K32836707	CAY-10577	Casein kinase inhibitor
-63.94	cp	BRD-K96862998	pirfenidone	TGF beta receptor inhibitor
-64.19	cp	BRD-K95992530	Cyclo-[Arg-Gly-Asp-D-Phe-Val]	integrin antagonist
-64.4	cp	BRD-K74763371	bosentan	Endothelin receptor antagonist
-64.48	cp	BRD-K07212038	selinidin	Mast cell stabilizer
-64.53	cp	BRD-K52394958	GR-159897	Tachykinin antagonist
-64.54	cp	BRD-K85383046	IAA-94	Chloride channel blocker
-64.67	cp	BRD-K86873305	piperacillin	Bacterial cell wall synthesis inhibitor
-64.88	cp	BRD-A53576514	orphenadrine	Acetylcholine receptor antagonist
-64.9	cp	BRD-A96897502	U-74389F	Lipid peroxidase inhibitor
-64.94	cp	BRD-A39268308	epibatidine	Acetylcholine receptor agonist
-65.02	cp	BRD-K50938786	ropivacaine	Sodium channel blocker
-65.03	cp	BRD-A25576662	streptozotocin	DNA alkylating agent
-65.24	cp	BRD-K05434375	HA-1004	Calcium channel blocker
-65.27	cp	BRD-K83063356	RS-102895	CCR antagonist
-65.32	cp	BRD-K06208435	YS-035	Calcium channel blocker
-65.32	cp	BRD-K68191783	ALW-II-38-3	Ephrin inhibitor
-65.48	cp	BRD-K96527333	dehydroisoandosterone	GABA receptor modulator
-65.52	cp	BRD-K13819402	desoxypeganine	Acetylcholinesterase inhibitor
-65.53	cp	BRD-K61323504	SB-225002	CC chemokine receptor antagonist
-65.61	cp	BRD-K90733503	cefalexin	Bacterial cell wall synthesis inhibitor
-65.69	cp	BRD-A62184259	cycloheximide	Protein synthesis inhibitor
-66.02	cp	BRD-A54487287	cortisone	Glucocorticoid receptor agonist
-66.04	cp	BRD-A32949107	MRS-1845	Calcium channel blocker
-66.04	cp	BRD-A89672324	CGP-55845	GABA receptor antagonist
-66.39	cp	BRD-A16311756	profenamine	Butyrylcholinesterase inhibitor
-66.53	cp	BRD-K55703048	latrepirdine	Glutamate receptor antagonist
-66.57	cp	BRD-A67373739	AICA-ribonucleotide	AMPK activator
-67.02	cp	BRD-A55815733	phylloquinone	Vitamin K
-67.19	cp	BRD-K26373640	IKK-2-inhibitor	IKK inhibitor
-67.2	cp	BRD-K39983086	loteprednol	Glucocorticoid receptor agonist
-67.48	cp	BRD-K93918653	quizartinib	FLT3 inhibitor
-67.65	cp	BRD-K93325701	damnacanthal	SRC inhibitor
-67.66	cp	BRD-K50938287	sumatriptan	Serotonin receptor agonist
-67.72	cp	BRD-K99616396	motesanib	KIT inhibitor
-67.75	cp	BRD-K16664969	GTP-14564	FLT3 inhibitor
-67.78	cp	BRD-K70301876	escitalopram	Selective serotonin reuptake inhibitor (SSRI)
-68.35	cp	BRD-K24675965	LY-288513	CCK receptor antagonist
-68.46	cp	BRD-K61097567	SB-218795	Tachykinin antagonist
-68.62	cp	BRD-K55677650	CO-101244	Ionotropic glutamate receptor antagonist
-68.67	cp	BRD-K88742110	BRD-K88742110	HDAC inhibitor
-68.69	cp	BRD-K25906698	immepip	Histamine receptor agonist
-68.73	cp	BRD-K59753853	MDL-29951	Glutamate receptor antagonist
-69.03	cp	BRD-A15435692	BMY-14802	Sigma receptor antagonist
-69.11	cp	BRD-A33833419	TER-14687	Inhibitor of translocation of PKCq in T cells
-69.3	cp	BRD-K54708045	nTZDpa	PPAR receptor agonist
-69.36	cp	BRD-K87510569	RS-504393	CC chemokine receptor antagonist
-69.44	cp	BRD-A53952395	prilocaine	Local anesthetic
-69.6	cp	BRD-K52662033	lidocaine	Histamine receptor agonist
-69.62	cp	BRD-K84639753	safinamide	Dopamine uptake inhibitor
-69.67	cp	BRD-K56334280	amonafide	Topoisomerase inhibitor
-69.68	cp	BRD-A22143024	estropipate	Estrogen receptor agonist
-69.84	cp	BRD-K23922020	arecaidine	Acetylcholine receptor agonist
-69.85	cp	BRD-A42346008	metanephrine	Epinephrine metabolite
-69.89	cp	BRD-K20287671	SU-4312	PDGFR receptor inhibitor
-69.99	cp	BRD-A41995253	brucine	Glycine receptor antagonist
-70.06	cp	BRD-K61737877	VEGF-receptor-2-kinase-inhibitor-IV	VEGFR inhibitor
-70.09	cp	BRD-K92991072	PAC-1	Caspase activator
-70.13	cp	BRD-K31699485	DMEOB	glutamate receptor modulator
-70.47	cp	BRD-K17896185	FIT	Opioid receptor agonist
-70.51	cp	BRD-A71765365	mepireserpate	Catecholamine depleting sympatholytic
-70.54	cp	BRD-K29733039	deforolimus	MTOR inhibitor
-70.64	cp	BRD-K94919853	10H-phenothiazin-10-yl)(p-tolyl)methanone	Butyrylcholinesterase inhibitor
-70.68	cp	BRD-A39390670	rabeprazole	ATPase inhibitor
-70.78	cp	BRD-K28168037	fenretinide	Apoptosis stimulant
-70.97	cp	BRD-K73991644	isoquercetin	Aldose reductase inhibitor
-71.05	cp	BRD-K68332390	ponalrestat	Aldose reductase inhibitor
-71.09	cp	BRD-K13927029	retinol	Retinoid receptor ligand
-71.09	cp	BRD-A23637604	oxymetholone	Androgen receptor agonist
-71.35	cp	BRD-K28761384	zuclopenthixol	Dopamine receptor antagonist
-71.5	cp	BRD-A59215453	lobelanidine	Acetylcholine receptor antagonist
-71.5	cp	BRD-K66944906	fraxidin	Carbonic anhydrase inhibitor
-71.58	cp	BRD-K39746403	erythromycin	NFkB pathway inhibitor
-71.58	cp	BRD-A23290232	westcort	Glucocorticoid receptor agonist
-71.71	cp	BRD-K07325606	hispidin	PKC inhibitor
-71.76	cp	BRD-K65285700	BRD-K65285700	Cannabinoid receptor agonist
-71.9	cp	BRD-K13571841	pepstatin	Aspartic protease inhibitor
-72.06	cp	BRD-K85603128	resorcinol	Phosphodiesterase inhibitor
-72.09	cp	BRD-K37865504	LY-2183240	FAAH inhibitor
-72.12	cp	BRD-K75699339	rizatriptan	Serotonin receptor agonist
-72.19	cp	BRD-K57179821	crotamiton	Antipruritic
-72.24	cp	BRD-A04706586	bucladesine	Adenosine receptor agonist
-72.47	cp	BRD-A61858259	CAY-10415	Insulin sensitizer
-72.59	cp	BRD-K33308633	INCA-6	Calcineurin inhibitor
-72.97	cp	BRD-K65331431	retinyl	vitamin analog
-73.01	cp	BRD-K38197229	bumetanide	Solute carrier family member inhibitor
-73.04	cp	BRD-K02265150	amoxapine	Norepinephrine reuptake inhibitor
-73.14	cp	BRD-K01902415	pirinixic-acid	PPAR receptor agonist
-73.31	cp	BRD-K02404261	caffeine	Adenosine receptor antagonist
-73.38	cp	BRD-K73589401	corticosterone	mineralocorticoid receptor agonist
-73.5	cp	BRD-A87606379	nadolol	Adrenergic receptor antagonist
-73.52	cp	BRD-K86191271	cytosporone-b	NUR77 receptor agonist
-73.52	cp	BRD-K06926592	tretinoin	Retinoid receptor agonist
-73.8	cp	BRD-K52721684	PCO-400	Potassium channel activator
-73.84	cp	BRD-A50157456	terbutaline	Adrenergic receptor agonist
-73.92	cp	BRD-A56359832	zileuton	Leukotriene inhibitor
-73.95	cp	BRD-K61314889	IWR-1-ENDO	PARP inhibitor
-74.02	cp	BRD-A68039575	liquiritigenin	Aromatase inhibitor
-74.04	cp	BRD-K74236984	UNC-0321	Histone lysine methyltransferase inhibitor
-74.1	cp	BRD-K03557653	sappanone-a	Tyrosinase inhibitor
-74.12	cp	BRD-K23913458	coumarin	Vitamin K antagonist
-74.15	cp	BRD-A00267231	hemado	Adenosine receptor agonist
-74.36	cp	BRD-A43974499	reboxetine	Adrenergic receptor antagonist
-74.51	cp	BRD-K68341547	W-9	Calmodulin antagonist
-74.84	cp	BRD-K87696786	LY-456236	Glutamate receptor antagonist
-74.85	cp	BRD-K78278890	NM-PP1	Mutant kinase inhibitor
-74.89	cp	BRD-A09533288	verapamil	Calcium channel blocker
-74.95	cp	BRD-K74112339	acetohydroxamic-acid	Urease inhibitor
-74.99	cp	BRD-K23369905	oxiconazole	Bacterial cell wall synthesis inhibitor
-75.05	cp	BRD-K31238592	devazepide	CCK receptor antagonist
-75.08	cp	BRD-K77390737	xanthohumol	ATPase inhibitor
-75.13	cp	BRD-K85013741	auraptene	Nitric oxide production inhibitor
-75.25	cp	BRD-M30523314	vinorelbine	Tubulin inhibitor
-75.42	cp	BRD-K93645900	tadalafil	Phosphodiesterase inhibitor
-75.43	cp	BRD-A50737080	CGK-733	ATR kinase inhibitor
-75.55	cp	BRD-K46862739	metyrapone	Cytochrome P450 inhibitor
-75.56	cp	BRD-K70557564	zosuquidar	P-glycoprotein inhibitor
-75.8	cp	BRD-K94070024	depomedrol	Glucocorticoid receptor agonist
-75.83	cp	BRD-K53878242	MMPX	Phosphodiesterase inhibitor
-75.86	cp	BRD-K20995441	U-54494A	Opioid receptor agonist
-75.89	cp	BRD-K71731651	PNU-120596	Acetylcholine receptor agonist
-75.95	cp	BRD-A75478957	PD-166793	Metalloproteinase inhibitor
-75.97	cp	BRD-A74500471	ethambutol	Bacterial cell wall synthesis inhibitor
-76.2	cp	BRD-A07000685	hydrocortisone	Glucocorticoid receptor agonist
-76.23	cp	BRD-A26711594	nicardipine	Calcium channel blocker
-76.25	cp	BRD-K52751261	TAK-715	p38 MAPK inhibitor
-76.27	cp	BRD-A03359064	ICI-89406	Adrenergic receptor antagonist
-76.31	cp	BRD-K33818169	GW-3965	LXR agonist
-76.36	cp	BRD-K89046952	ciclacillin	Bacterial cell wall synthesis inhibitor
-76.43	cp	BRD-A31312900	montelukast	Leukotriene receptor antagonist
-76.44	cp	BRD-K56301217	ABT-737	BCL inhibitor
-76.48	cp	BRD-A99177642	deltaline	Acetylcholine receptor antagonist
-76.92	cp	BRD-K32696739	noreleagnine	Monoamine oxidase inhibitor
-76.95	cp	BRD-K59256312	gabexate	Serine protease inhibitor
-76.96	cp	BRD-K65786282	CGP-7930	GABA receptor modulator
-77	cp	BRD-A83237092	fulvestrant	Estrogen receptor antagonist
-77.01	cp	BRD-K92492521	LY-255283	Leukotriene receptor antagonist
-77.1	cp	BRD-K89687904	PKCbeta-inhibitor	PKC inhibitor
-77.35	cp	BRD-K07881437	danusertib	Aurora kinase inhibitor
-77.48	cp	BRD-A29260609	acebutolol	Adrenergic receptor antagonist
-77.49	cp	BRD-K82983861	GW-0742	PPAR receptor agonist
-77.58	cp	BRD-K70505054	ranitidine	Histamine receptor antagonist
-77.73	cp	BRD-K67298865	SB-431542	TGF beta receptor inhibitor
-77.75	cp	BRD-K89839824	raltitrexed	Thymidylate synthase inhibitor
-77.88	cp	BRD-A98378129	talniflumate	Cyclooxygenase inhibitor
-78.05	cp	BRD-K76805682	SB-415286	Glycogen synthase kinase inhibitor
-78.06	cp	BRD-K47639036	flavoxate	Acetylcholine receptor antagonist
-78.16	cp	BRD-A38913120	BH3I-1	BCL inhibitor
-78.2	cp	BRD-A92670106	tocainide	Sodium channel blocker
-78.3	cp	BRD-A97104540	fenoterol	Adrenergic receptor agonist
-78.37	cp	BRD-A10070317	propranolol	Adrenergic receptor antagonist
-78.38	cp	BRD-A83431637	resmethrin	Cytochrome P450 inhibitor
-78.39	cp	BRD-K37720887	SB-525334	TGF beta receptor inhibitor
-78.4	cp	BRD-A43974575	tranylcypromine	Monoamine oxidase inhibitor
-78.43	cp	BRD-K64451768	GANT-58	GLI antagonist
-78.53	cp	BRD-K16233984	eriochrome-black-t	Azo dye
-78.6	cp	BRD-K49519144	LY-2140023	Glutamate receptor agonist
-78.62	cp	BRD-K80725821	RS-16566	Serotonin receptor antagonist
-78.86	cp	BRD-A51829654	BRL-15572	Serotonin receptor antagonist
-79.09	cp	BRD-K36737713	AG-957	Protein tyrosine kinase inhibitor
-79.29	cp	BRD-K21733600	rofecoxib	Cyclooxygenase inhibitor
-79.33	cp	BRD-K95921201	reserpine	Vesicular monoamine transporter inhibitor
-79.37	cp	BRD-K33193182	methylnorlichexanthone	Aurora kinase inhibitor
-79.42	cp	BRD-K98769987	flumazenil	Benzodiazepine receptor antagonist
-79.61	cp	BRD-A80775386	hyperforin	Cyclooxygenase inhibitor
-79.61	cp	BRD-K81709173	halcinonide	Glucocorticoid receptor agonist
-79.77	cp	BRD-K85402309	dovitinib	EGFR inhibitor
-79.88	cp	BRD-K44779798	miglitol	Glucosidase inhibitor
-79.9	cp	BRD-K46742498	alosetron	Serotonin receptor antagonist
-80.2	cp	BRD-K19309090	SR-95639A	Acetylcholine receptor agonist
-80.21	cp	BRD-K70778732	trazodone	Adrenergic receptor antagonist
-80.23	cp	BRD-K41143549	BRD-K41143549	Glutamate receptor antagonist
-80.29	cp	BRD-A31800922	procyclidine	Acetylcholine receptor antagonist
-80.3	cp	BRD-A64092382	mexiletine	Sodium channel blocker
-80.32	cp	BRD-K02581333	protein-tyrosine-phosphatase-inhibitor-IV	Tyrosine phosphatase inhibitor
-80.34	cp	BRD-U97083655	teicoplanin	Bacterial cell wall synthesis inhibitor
-80.42	cp	BRD-K12762134	XAV-939	Tankyrase inhibitor
-80.48	cp	BRD-K08556791	ethoprop	Acetylcholinesterase inhibitor
-80.65	cp	BRD-K43764301	dexketoprofen	Cyclooxygenase inhibitor
-80.81	cp	BRD-A52282606	lacidipine	Calcium channel blocker
-80.88	cp	BRD-A14574269	UB-165	Acetylcholine receptor agonist
[truncated: 431 more rows]

## Sheet: Supplementary Table 7.3
Supplementary Table 7.3: Drugs predicted in subtype C3 by the CMap database
Score	Type	ID	Name	Description
99.93	cp	BRD-K79366068	PSB-069	NTPDase inhibitor
99.89	cp	BRD-K58299615	RO-90-7501	Beta amyloid inhibitor
99.86	cp	BRD-K93201660	ML-7	Myosin light chain kinase inhibitor
99.86	cp	BRD-A92161634	scopoline	Acetylcholine receptor antagonist
99.79	cp	BRD-A37052580	physostigmine	Acetylcholinesterase inhibitor
99.79	cp	BRD-K60623809	SU-11652	Tyrosine kinase inhibitor
99.75	cp	BRD-K22031190	diflunisal	Prostanoid receptor antagonist
99.75	cp	BRD-A79237180	ascorbic-acid	Antioxidant
99.72	cp	BRD-K81876028	CP-93129	Serotonin receptor agonist
99.72	cp	BRD-A41519720	ezetimibe	Niemann-Pick C1-like 1 protein antagonist
99.68	cp	BRD-K42748308	XE-991	Potassium channel blocker
99.65	cp	BRD-K71534238	GW-9508	Free fatty acid receptor agonist
99.61	cp	BRD-K15519488	CS-110266	Dopamine receptor agonist
99.61	cp	BRD-K18059238	gamma-linolenic-acid	Cyclooxygenase inhibitor
99.58	cp	BRD-K34330170	rotenonic-acid	Retinoid receptor antagonist
99.54	cp	BRD-A88254928	salbutamol	Adrenergic receptor agonist
99.51	cp	BRD-A94709349	metaxalone	Muscle relaxant
99.51	cp	BRD-K59574735	ubenimex	Leukotriene inhibitor
99.51	cp	BRD-K17110974	aristolochic-acid	Phospholipase inhibitor
99.51	cp	BRD-K88568253	iproniazid	Monoamine oxidase inhibitor
99.5	cp	BRD-K40742111	baeomycesic-acid	Lipoxygenase inhibitor
99.44	cp	BRD-A41301928	bongkrek-acid	Mitochondrial ADP, ATP translocase inhibitor
99.44	cp	BRD-K92758126	gibberellic-acid	NFkB pathway inhibitor
99.44	cp	BRD-K67860401	AR-A014418	Glycogen synthase kinase inhibitor
99.44	cp	BRD-K76534306	enrofloxacin	Bacterial DNA gyrase inhibitor
99.43	cp	BRD-K18618618	cimetidine	Histamine receptor antagonist
99.34	cp	BRD-K48869804	icilin	TRPV agonist
99.33	cp	BRD-K71266197	PSB-06126	NTPDase inhibitor
99.3	cp	BRD-K62792802	LY-83583	Guanylyl cyclase inhibitor
99.22	cp	BRD-A11813248	AM-92016	Potassium channel blocker
99.2	cp	BRD-K55044200	amoxicillin	Penicillin binding protein inhibitor
99.19	cp	BRD-K79877282	PF-543	Sphingosine kinase inhibitor
99.19	cp	BRD-K48300629	zonisamide	Sodium channel blocker
99.17	cp	BRD-K96402602	farnesylthiotriazole	PPMTase inhibitor
99.15	cp	BRD-A17535965	gelsemine	Acetylcholine receptor antagonist
99.15	cp	BRD-A91452556	estradiol-cypionate	Estrogen receptor agonist
99.12	cp	BRD-A49046702	SKF-89976A	GABA uptake inhibitor
99.12	cp	BRD-K31553034	zibotentan	Endothelin receptor antagonist
99.11	cp	BRD-U66370498	androstanol	CAR antagonist
98.98	cp	BRD-A63043573	cabergoline	Dopamine receptor agonist
98.94	cp	BRD-A00758722	noretynodrel	Progestogen hormone
98.8	cp	BRD-A13650332	flucloxacillin	Bacterial cell wall synthesis inhibitor
98.79	cp	BRD-K73196317	urapidil	Adrenergic receptor antagonist
98.77	cp	BRD-K14765469	vesamicol	Acetylcholinesterase inhibitor
98.77	cp	BRD-K41707108	ceramide	Phosphoenolpyruvate carboxylase activator
98.73	cp	BRD-A04308630	genipin	Choleretic agent
98.7	cp	BRD-A61470182	n-formylmethionylalanine	macrophage activator
98.7	cp	BRD-K19136521	indirubin	CDK inhibitor
98.7	cp	BRD-K02407574	parbendazole	Tubulin inhibitor
98.66	cp	BRD-A69917777	aminopentamide	Acetylcholine receptor antagonist
98.63	cp	BRD-K30649484	mafenide	Carbonic anhydrase inhibitor
98.61	cp	BRD-K11373525	ZD-7155	Angiotensin receptor antagonist
98.59	cp	BRD-K99749624	linifanib	PDGFR receptor inhibitor
98.59	cp	BRD-K69650333	idarubicin	Topoisomerase inhibitor
98.59	cp	BRD-K63265447	docetaxel	Tubulin inhibitor
98.56	cp	BRD-K21667562	AM-404	Cyclooxygenase inhibitor
98.54	cp	BRD-K50422030	clomethiazole	GABA receptor antagonist
98.52	cp	BRD-K88868628	iodoacetic-acid	Cysteine peptidase inhibitor
98.48	cp	BRD-K41868777	W-5	Calmodulin antagonist
98.45	cp	BRD-A60245366	AS-601245	JNK inhibitor
98.45	cp	BRD-K11927976	ER-27319	Mediator release inhibitor
98.38	cp	BRD-K38615104	A-443644	AKT inhibitor
98.37	cp	BRD-A25569250	KI-16425	Lysophosphatidic acid receptor antagonist
98.36	cp	BRD-K43389675	daunorubicin	RNA synthesis inhibitor
98.34	cp	BRD-M16762496	PIK-75	DNA protein kinase inhibitor
98.34	cp	BRD-A07824748	flavanone	11-beta-HSD1 inhibitor
98.34	cp	BRD-A02333338	cyclopamine	Smoothened receptor antagonist
98.31	cp	BRD-K17953061	staurosporine	PKC inhibitor
98.31	cp	BRD-K11636097	JNJ-7706621	CDK inhibitor
98.29	cp	BRD-K36153907	KU-C103885	Cystic fibrosis transmembrane conductance regulator inhibitor
98.27	cp	BRD-K83794624	pirarubicin	Topoisomerase inhibitor
98.27	cp	BRD-U51951544	ZG-10	JNK inhibitor
98.27	cp	BRD-K19220233	JNK-9L	JNK inhibitor
98.27	cp	BRD-K87909389	alvocidib	CDK inhibitor
98.24	cp	BRD-K99545815	PF-562271	Focal adhesion kinase inhibitor
98.24	cp	BRD-K44067360	flufenamic-acid	Chloride channel blocker
98.24	cp	BRD-K04548931	pidorubicine	Topoisomerase inhibitor
98.24	cp	BRD-K21680192	mitoxantrone	Topoisomerase inhibitor
98.2	cp	BRD-K13566078	BMS-345541	IKK inhibitor
98.2	cp	BRD-K06543683	bisindolylmaleimide-ix	CDK inhibitor
98.17	cp	BRD-K13390322	AT-7519	CDK inhibitor
98.17	cp	BRD-K38197229	bumetanide	Solute carrier family member inhibitor
98.15	cp	BRD-K94887716	TFMPP	Serotonin receptor agonist
98.13	cp	BRD-K64800655	PHA-793887	CDK inhibitor
98.13	cp	BRD-K21853356	RG-14620	EGFR inhibitor
98.13	cp	BRD-A73909368	dactinomycin	RNA polymerase inhibitor
98.12	cp	BRD-A79465854	auranofin	NFkB pathway inhibitor
98.1	cp	BRD-K79090631	CGP-60474	CDK inhibitor
98.06	cp	BRD-K23192422	lestaurtinib	FLT3 inhibitor
98.06	cp	BRD-A13122391	triptolide	RNA polymerase inhibitor
97.99	cp	BRD-A59985574	topotecan	Topoisomerase inhibitor
97.99	cp	BRD-K04546108	JAK3-inhibitor-VI	JAK inhibitor
97.99	cp	BRD-K22662435	ganciclovir	DNA polymerase inhibitor
97.96	cp	BRD-A18497530	5-iodotubercidin	Adenosine kinase inhibitor
97.96	cp	BRD-K67637637	olopatadine	Histamine receptor antagonist
97.92	cp	BRD-K15567136	papaverine	Phosphodiesterase inhibitor
97.9	cp	BRD-A41722204	sulmazole	Adenosine receptor antagonist
97.87	cp	BRD-K04466929	Merck60	HDAC inhibitor
97.85	cp	BRD-K89125793	tinidazole	Antiprotozoal
97.85	cp	BRD-K92093830	doxorubicin	Topoisomerase inhibitor
97.83	cp	BRD-A80960055	celastrol	Anti-inflammatory
97.77	cp	BRD-K68143200	SA-792541	CDC inhibitor
97.76	cp	BRD-K29555132	arachidonamide	Cannabinoid receptor agonist
97.76	cp	BRD-A45889380	mepacrine	Cytokine production inhibitor
97.72	cp	BRD-K13261168	LY-16350	Dopamine receptor agonist
97.71	cp	BRD-K22947005	dexbrompheniramine	Histamine receptor antagonist
97.71	cp	BRD-A30437061	camptothecin	Topoisomerase inhibitor
97.71	cp	BRD-K27721098	clopidogrel	Purinergic receptor antagonist
97.69	cp	BRD-K20197062	SA-94315	Caspase inhibitor
97.67	cp	BRD-K10467831	tibolone	Androgen receptor agonist
97.6	cp	BRD-K82381502	acetylcholine	Acetylcholine receptor agonist
97.57	cp	BRD-K47869605	podophyllotoxin	Microtubule inhibitor
97.56	cp	BRD-A01643550	prednisolone	Glucocorticoid receptor agonist
97.53	cp	BRD-K18619710	digoxigenin	Steroid
97.43	cp	BRD-K16485616	mocetinostat	HDAC inhibitor
97.42	cp	BRD-K68392338	ZK-93426	Benzodiazepine receptor antagonist
97.38	cp	BRD-K41567364	SB-334867	Orexin receptor antagonist
97.36	cp	BRD-A36074203	remacemide	Glutamate receptor antagonist
97.29	cp	BRD-K49945136	GR-113808	Serotonin receptor antagonist
97.28	cp	BRD-K09397065	SR-57227A	Serotonin receptor agonist
97.26	cp	BRD-A66435872	HTMT	Histamine receptor agonist
97.25	cp	BRD-K16406336	methylene-blue	Guanylyl cyclase inhibitor
97.24	cp	BRD-A63667919	methylergometrine	Dopamine receptor antagonist
97.22	cp	BRD-A11702965	chromomycin-a3	DNA binding agent
97.17	cp	BRD-K54316499	tolterodine	Acetylcholine receptor antagonist
97.15	cp	BRD-A16332958	modafinil	Adrenergic receptor agonist
97.15	cp	BRD-K28912512	nicotinamide	Protein synthesis stimulant
97.11	cp	BRD-K48029790	OBAA	Phospholipase inhibitor
97.11	cp	BRD-A09722536	cyclophosphamide	DNA alkylating agent
97.08	cp	BRD-K40992116	parachlorophenol	Anti-infective
97.08	cp	BRD-K81209159	herniarin	Acetylcholinesterase inhibitor
97.04	cp	BRD-K22227508	targinine	Nitric oxide synthase inhibitor
97.03	cp	BRD-K15842202	eudesmic-acid	-666
97.01	cp	BRD-K22193694	dioxybenzone	Topical sunscreen agent
96.97	cp	BRD-K84663978	trequinsin	Phosphodiesterase inhibitor
96.95	cp	BRD-A74907996	equol	Estrogen receptor agonist
96.95	cp	BRD-K10176267	L-701252	Glutamate receptor antagonist
96.9	cp	BRD-K92413528	thiazolidinecarboxylic-acid	Reducing agent
96.9	cp	BRD-K15592317	CP466722	ATM kinase inhibitor
96.89	cp	BRD-K04853698	LDN-193189	Serine/threonine kinase inhibitor
96.87	cp	BRD-A83892713	rifampicin	RNA polymerase inhibitor
96.85	cp	BRD-A71262238	nafadotride	Dopamine receptor antagonist
96.84	cp	BRD-K31633810	DAU-5884	Acetylcholine receptor antagonist
96.83	cp	BRD-K39944607	ochratoxin-a	Phenylalanyl tRNA synthetase inhibitor
96.82	cp	BRD-A67981824	cefotaxime	Bacterial cell wall synthesis inhibitor
96.72	cp	BRD-K22878149	SB-205607	Delta 1 opioid receptor agonist
96.72	cp	BRD-K87990216	piretanide	Glucocorticoid receptor agonist
96.72	cp	BRD-A29082194	gitoxigenin	ATPase inhibitor
96.71	cp	BRD-K61691971	avrainvillamide-analog-1	nucleophosmin inhibitor
96.69	cp	BRD-K30743633	TCPOBOP	CAR agonist
96.69	cp	BRD-K07237224	moclobemide	Monoamine oxidase inhibitor
96.67	cp	BRD-K27710560	splitomycin	SIRT inhibitor
96.66	cp	BRD-A87848830	bimatoprost	Prostanoid receptor agonist
96.63	cp	BRD-K77175907	calcifediol	Vitamin D receptor agonist
96.58	cp	BRD-K02581333	protein-tyrosine-phosphatase-inhibitor-IV	Tyrosine phosphatase inhibitor
96.58	cp	BRD-A79981887	midodrine	Adrenergic receptor agonist
96.58	cp	BRD-K54233340	dorsomorphin	AMPK inhibitor
96.51	cp	BRD-K98493452	honokiol	AKT inhibitor
96.47	cp	BRD-K06426971	ryuvidine	Histone lysine methyltransferase inhibitor
96.45	cp	BRD-K63516691	T-0156	Phosphodiesterase inhibitor
96.45	cp	BRD-A94669766	naringenin	Aromatase inhibitor
96.44	cp	BRD-K66296774	fluvastatin	HMGCR inhibitor
96.42	cp	BRD-K18855837	varenicline	Acetylcholine receptor agonist
96.38	cp	BRD-K96799727	pifithrin-mu	HSP inhibitor
96.37	cp	BRD-A63546914	RO-04-5595	Glutamate receptor antagonist
96.37	cp	BRD-K13642330	cosmosiin	Cytochrome P450 inhibitor
96.28	cp	BRD-K36627727	tamibarotene	Retinoid receptor agonist
96.28	cp	BRD-K15025317	BAY-11-7821	NFkB pathway inhibitor
96.24	cp	BRD-K12102668	nialamide	Monoamine oxidase inhibitor
96.23	cp	BRD-K44899736	RO-16-6941	Monoamine oxidase inhibitor
96.23	cp	BRD-K45479396	BP-554	Serotonin receptor agonist
96.23	cp	BRD-A06352508	SB-218078	CHK inhibitor
96.16	cp	BRD-K28296557	AKT-inhibitor-IV	AKT inhibitor
96.16	cp	BRD-K28578425	cilostamide	Phosphodiesterase inhibitor
96.15	cp	BRD-K14888893	minoxidil	KATP activator
96.1	cp	BRD-K19796430	erismodegib	Smoothened receptor antagonist
96.1	cp	BRD-K08502430	angiogenesis-inhibitor	Angiogenesis inhibitor
96.09	cp	BRD-A66563878	medetomidine	Adrenergic receptor agonist
96.07	cp	BRD-A65076780	dihydroergocristine	Adrenergic receptor antagonist
96.05	cp	BRD-K50836978	purvalanol-a	CDK inhibitor
96.03	cp	BRD-K96809896	SKF-86002	p38 MAPK inhibitor
96.02	cp	BRD-K51677086	erythromycin	NFkB pathway inhibitor
95.93	cp	BRD-K63068307	ZSTK-474	PI3K inhibitor
95.91	cp	BRD-A10715913	sulpiride	Dopamine receptor antagonist
95.87	cp	BRD-K24859147	KIN001-242	Protein kinase inhibitor
95.82	cp	BRD-K37206356	rhamnetin	HDAC inhibitor
95.82	cp	BRD-K44497846	enalapril	ACE inhibitor
95.79	cp	BRD-K14920963	erythrosine	Coloring agent
95.74	cp	BRD-K09764130	mead-ethanolamide	Cannabinoid receptor agonist
95.73	cp	BRD-A31195449	TCB2	Serotonin receptor agonist
95.72	cp	BRD-K37312348	kenpaullone	CDK inhibitor
95.69	cp	BRD-K94144010	cotinine	Nicotine metabolite
95.62	cp	BRD-K59637651	NSC-119889	Protein synthesis inhibitor
95.55	cp	BRD-A22844106	tenoxicam	Cyclooxygenase inhibitor
95.48	cp	BRD-K87573634	propylpyrazole	Estrogen receptor agonist
95.46	cp	BRD-A95445494	maackiain	Sodium/glucose cotransporter inhibitor
95.38	cp	BRD-A65550283	ginsenoside	Steroid hormone receptor agonist
95.38	cp	BRD-K42221274	NNC-711	GAT inhibitor
95.27	cp	BRD-K51671335	sulpiride	Dopamine receptor antagonist
95.24	cp	BRD-A37817666	picrotoxin	GABA receptor antagonist
95.17	cp	BRD-K90864987	cobalt(II)-chloride	HSP inducer
95.15	cp	BRD-A72066420	mifobate	PPAR receptor antagonist
95.14	cp	BRD-K14282469	LY-165163	Serotonin receptor antagonist
95.13	cp	BRD-K47323024	methapyrilene	Histamine receptor antagonist
95.05	cp	BRD-K55191674	benzylpenicillin	Penicillin binding protein inhibitor
95.01	cp	BRD-K67868012	PI-103	MTOR inhibitor
94.99	cp	BRD-K88679075	methandriol	Androgenic steroid
94.98	cp	BRD-K26134695	calpeptin	Calpain inhibitor
94.98	cp	BRD-K06335600	tizanidine	Adrenergic receptor agonist
94.93	cp	BRD-K02283807	GR-32191	Thromboxane receptor antagonist
94.93	cp	BRD-K43796186	benzyl-quinazolin-4-yl-amine	EGFR inhibitor
94.89	cp	BRD-K21283037	riluzole	Glutamate inhibitor
94.89	cp	BRD-K51541829	RO-25-6981	Ionotropic glutamate receptor antagonist
94.87	cp	BRD-K33882852	ZK-93423	Benzodiazepine receptor agonist
94.86	cp	BRD-K38251852	paxilline	Potassium channel blocker
94.86	cp	BRD-A55369275	CGP-54626	GABA receptor antagonist
94.84	cp	BRD-K49372556	mofezolac	Cyclooxygenase inhibitor
94.83	cp	BRD-K20482099	rutin	Antioxidant
94.82	cp	BRD-K37691127	hinokitiol	Tyrosinase inhibitor
94.77	cp	BRD-K30097969	pitavastatin	HMGCR inhibitor
94.72	cp	BRD-K07212038	selinidin	Mast cell stabilizer
94.57	cp	BRD-K97752965	nicorandil	Nitric oxide donor
94.47	cp	BRD-K85985071	ellipticine	Topoisomerase inhibitor
94.47	cp	BRD-A43849199	karakoline	Phytotoxin
94.43	cp	BRD-K24132293	piperlongumine	Glutathione transferase inhibitor
94.43	cp	BRD-K07403598	CAY-10470	NFkB pathway inhibitor
94.38	cp	BRD-K88304388	dextrorphan	Glutamate receptor antagonist
94.33	cp	BRD-K68873215	phosphodiesterase-V-inhibitor-II	Phosphodiesterase inhibitor
94.24	cp	BRD-K12219985	glipizide	Sulfonylurea
94.21	cp	BRD-K69688083	mestinon	Cholinesterase inhibitor
94.19	cp	BRD-K13514097	everolimus	MTOR inhibitor
94.19	cp	BRD-K42500029	CGP-57380	MAP kinase inhibitor
94.15	cp	BRD-K03642198	AY-9944	Hedgehog pathway modulator
94.12	cp	BRD-K02130563	panobinostat	HDAC inhibitor
94.09	cp	BRD-K71512533	SNS-314	Aurora kinase inhibitor
94.06	cp	BRD-K36258877	AZ-10417808	Caspase inhibitor
94.04	cp	BRD-A47144777	dihydro-7-desacetyldeoxygedunin	HSP inhibitor
94.02	cp	BRD-K00615600	AG-14361	PARP inhibitor
93.92	cp	BRD-K87142802	veliparib	PARP inhibitor
93.87	cp	BRD-K84595254	strophanthidin	ATPase inhibitor
93.84	cp	BRD-K56429665	calcipotriol	Vitamin D receptor agonist
93.8	cp	BRD-K39462424	dexchlorpheniramine	Histamine receptor antagonist
93.8	cp	BRD-K63504947	semaxanib	VEGFR inhibitor
93.73	cp	BRD-A22713669	BVT-948	Tyrosine phosphatase inhibitor
93.63	cp	BRD-K51662849	ilomastat	Matrix metalloprotease inhibitor
93.59	cp	BRD-K30296925	flavokavain-b	Antineoplastic
93.56	cp	BRD-A36471396	biperiden	Acetylcholine receptor antagonist
93.52	cp	BRD-K42573370	avrainvillamide-analog-2	nucleophosmin inhibitor
93.45	cp	BRD-K15891719	tenofovir	Reverse transcriptase inhibitor
93.35	cp	BRD-K32828673	chelidonine	Tubulin inhibitor
93.32	cp	BRD-A51714012	venlafaxine	Adrenergic inhibitor
93.29	cp	BRD-K50140147	NVP-TAE684	ALK inhibitor
93.28	cp	BRD-A66927094	nemonapride	Dopamine receptor antagonist
93.27	cp	BRD-K04887706	AKT-inhibitor-1-2	AKT inhibitor
93.22	cp	BRD-K66782112	BRD-K66782112	Histamine receptor antagonist
93.21	cp	BRD-K71926323	marbofloxacin	Bacterial DNA gyrase inhibitor
93.15	cp	BRD-K68997413	PF-3845	FAAH inhibitor
93.11	cp	BRD-K96271548	coumaric-acid	Antioxidant
93.11	cp	BRD-K06895174	cisapride	Serotonin receptor agonist
93.04	cp	BRD-K34581968	BMS-536924	IGF-1 inhibitor
92.95	cp	BRD-K16336526	capsaicin	TRPV agonist
92.87	cp	BRD-K66353228	zoxazolamine	Myorelaxant
92.8	cp	BRD-K00673382	famotidine	Histamine receptor antagonist
92.8	cp	BRD-K81473089	tacrine	Acetylcholinesterase inhibitor
92.78	cp	BRD-K51313569	palbociclib	CDK inhibitor
92.76	cp	BRD-A16478930	amcinonide	Glucocorticoid receptor agonist
92.62	cp	BRD-A95696820	acadesine	AMPK activator
92.57	cp	BRD-A81177136	KN-62	Calcium-calmodulin dependent protein kinase inhibitor
92.48	cp	BRD-K17674993	diflorasone	Corticosteroid agonist
92.45	cp	BRD-K43736954	cortisone	Glucocorticoid receptor agonist
92.41	cp	BRD-K93331255	lypressin	Vasopressin receptor agonist
92.35	cp	BRD-K82216340	medroxyprogesterone	progesterone receptor agonist
92.31	cp	BRD-A99411506	esculin	Antioxidant
92.21	cp	BRD-A72988804	tiaprofenic-acid	Cyclooxygenase inhibitor
92.2	cp	BRD-K36616567	doxepin	Histamine receptor antagonist
92.18	cp	BRD-K78485176	olmesartan	Angiotensin receptor antagonist
92.15	cp	BRD-A56012032	thiorphan	Membrane metalloendopeptidase inhibitor
92.15	cp	BRD-K49049886	CGS-15943	Adenosine receptor antagonist
92.14	cp	BRD-K14618467	IKK-16	IKK inhibitor
92.09	cp	BRD-A27489425	rolitetracycline	Bacterial 30S ribosomal subunit inhibitor
92.07	cp	BRD-A17411484	carprofen	Cyclooxygenase inhibitor
92.02	cp	BRD-K95763993	trapidil	PDGFR receptor inhibitor
91.98	cp	BRD-U82589721	HG-5-113-01	Protein kinase inhibitor
91.97	cp	BRD-K39987650	bisacodyl	Laxative
91.9	cp	BRD-K69032158	diprotin-a	Dipeptidyl peptidase inhibitor
91.9	cp	BRD-K59753853	MDL-29951	Glutamate receptor antagonist
91.86	cp	BRD-K88625236	nonoxynol-9	Membrane integrity inhibitor
91.83	cp	BRD-K76617868	fasudil	Rho associated kinase inhibitor
91.81	cp	BRD-K89402695	L-655240	Thromboxane receptor antagonist
91.8	cp	BRD-K23383398	T-0901317	LXR agonist
91.79	cp	BRD-A93236127	digitoxin	ATPase inhibitor
91.72	cp	BRD-A48237631	mitomycin-c	DNA alkylating agent
91.65	cp	BRD-A31007383	SDZ-WAG-994	Adenosine receptor agonist
91.64	cp	BRD-K86887724	dofetilide	Potassium channel blocker
91.61	cp	BRD-A24191444	ifenprodil	Adrenergic receptor antagonist
91.58	cp	BRD-A89434049	sarmentogenin	ATPase inhibitor
91.58	cp	BRD-K37194137	III606050	Cytochrome P450 inhibitor
91.57	cp	BRD-K02227374	milnacipran	Serotonin reuptake inhibitor
91.55	cp	BRD-K51018020	VAMA-37	DNA dependent protein kinase inhibitor
91.51	cp	BRD-K52522949	NCH-51	HDAC inhibitor
91.49	cp	BRD-K45117373	Y-26763	Potassium channel activator
91.48	cp	BRD-K05181084	NGB-2904	Dopamine receptor antagonist
91.47	cp	BRD-A44448661	pentobarbital	Barbiturate antiepileptic
91.46	cp	BRD-K14681867	somatostatin	Somatostatin receptor agonist
91.45	cp	BRD-A74980173	gatifloxacin	Bacterial DNA gyrase inhibitor
91.42	cp	BRD-K92428153	mycophenolate-mofetil	Dehydrogenase inhibitor
91.4	cp	BRD-K53857191	risperidone	Dopamine receptor antagonist
91.39	cp	BRD-A24381660	zeranol	Estrogen receptor agonist
91.34	cp	BRD-K24201553	SB-269970	Serotonin receptor antagonist
91.3	cp	BRD-K43468059	byssochlamic-acid	Mycotoxin
91.29	cp	BRD-K04710043	hexamethylenebisacetamide	AKT inhibitor
91.23	cp	BRD-K92870997	pterostilbene	Cyclooxygenase inhibitor
91.18	cp	BRD-A49906757	scopolamine	Acetylcholine receptor antagonist
91.1	cp	BRD-K40902647	vincamine	Adrenergic receptor antagonist
90.96	cp	BRD-K33864865	LY-225910	CCK receptor antagonist
90.92	cp	BRD-K66874953	pifithrin-alpha	TP53 inhibitor
90.89	cp	BRD-K46556543	canrenoic-acid	Mineralocorticoid receptor antagonist
90.84	cp	BRD-K13169950	NSC-3852	HDAC inhibitor
90.79	cp	BRD-A85860691	chaetocin	Histone lysine methyltransferase inhibitor
90.75	cp	BRD-K11801786	trimidox	Ribonucleotide reductase inhibitor
90.57	cp	BRD-K05181463	L-741626	Dopamine receptor antagonist
90.57	cp	BRD-K96119599	leucodin	Melanin inhibitor
90.56	cp	BRD-A36630025	SN-38	Topoisomerase inhibitor
90.46	cp	BRD-A67748489	K3644	Kinesin-like spindle protein inhibitor
90.44	cp	BRD-A29485665	bicalutamide	Androgen receptor antagonist
90.38	cp	BRD-K06014311	DH-97	Melatonin receptor antagonist
90.37	cp	BRD-A47513740	calyculin	Protein phosphatase inhibitor
90.35	cp	BRD-K46056750	AZD-7762	CHK inhibitor
90.28	cp	BRD-M41783010	acamprosate	Glutamate receptor antagonist
90.25	cp	BRD-K85030058	benactyzine	Acetylcholine receptor antagonist
90.21	cp	BRD-K06792661	narciclasine	Coflilin signaling pathway activator
90.2	cp	BRD-K19540840	saracatinib	SRC inhibitor
90	cp	BRD-K78692225	leflunomide	Dihydroorotate dehydrogenase inhibitor
89.98	cp	BRD-K67352070	TC-2559	Acetylcholine receptor agonist
89.9	cp	BRD-K63343048	orlistat	Lipase inhibitor
89.86	cp	BRD-K43068349	AMG-9810	TRPV antagonist
89.78	cp	BRD-K63606607	bufalin	ATPase inhibitor
89.74	cp	BRD-K25079130	avrainvillamide-analog-4	nucleophosmin inhibitor
89.72	cp	BRD-K06753942	nobiletin	MEK inhibitor
89.71	cp	BRD-K94294671	OSI-027	MTOR inhibitor
89.62	cp	BRD-A13946108	sulindac	Cyclooxygenase inhibitor
89.6	cp	BRD-K66896231	BRD-K66896231	Acetylcholinesterase inhibitor
89.56	cp	BRD-A39415247	norethisterone	Progesterone receptor agonist
89.53	cp	BRD-A42571354	cetirizine	Histamine receptor antagonist
89.51	cp	BRD-K95676198	JAK3-inhibitor-V	JAK inhibitor
89.35	cp	BRD-K09499853	KU-0060648	DNA dependent protein kinase inhibitor
89.31	cp	BRD-K29173907	isoflupredone	Glucocorticoid receptor agonist
89.28	cp	BRD-K12260308	xanthoxyline	Antifungal
89.26	cp	BRD-K97365803	PI-828	PI3K inhibitor
89.25	cp	BRD-K64890080	BI-2536	PLK inhibitor
89.21	cp	BRD-K88358234	xaliproden	Serotonin receptor agonist
89.13	cp	BRD-K09485525	GANT-61	GLI antagonist
89.05	cp	BRD-K76064317	tyrphostin-AG-1296	FLT3 inhibitor
88.89	cp	BRD-K89375097	pirenzepine	Acetylcholine receptor antagonist
88.86	cp	BRD-K52911425	GDC-0941	PI3K inhibitor
88.81	cp	BRD-K23204545	busulfan	DNA inhibitor
88.8	cp	BRD-A69512159	carbidopa	Aromatic L-amino acid decarboxylase inhibitor
88.78	cp	BRD-K04412738	tramadol	Norepinephrine reuptake inhibitor
88.78	cp	BRD-K88611939	aniracetam	Glutamate receptor agonist
88.69	cp	BRD-A82590476	SDZ-NKT-343	Tachykinin antagonist
88.58	cp	BRD-K33572481	taurodeoxycholic-acid	Bile acid
88.5	cp	BRD-K13800121	parecoxib	Cyclooxygenase inhibitor
88.47	cp	BRD-K29313308	HDAC3-selective	HDAC inhibitor
88.42	cp	BRD-K36740062	GSK-1070916	Aurora kinase inhibitor
88.35	cp	BRD-A28970875	puromycin	Protein synthesis inhibitor
88.34	cp	BRD-K32318651	acyclovir	DNA polymerase inhibitor
88.28	cp	BRD-K47278471	diphenhydramine	Histamine receptor antagonist
88.27	cp	BRD-K37447567	hydrocotarnine	Opioid receptor antagonist
88.21	cp	BRD-K49328571	dasatinib	BCR-ABL kinase inhibitor
88.18	cp	BRD-K39621635	artemether	Antimalarial
87.96	cp	BRD-A04706586	bucladesine	Adenosine receptor agonist
87.88	cp	BRD-K81225797	SCH-58261	Adenosine receptor antagonist
87.79	cp	BRD-K09963420	saquinavir	HIV protease inhibitor
87.77	cp	BRD-K17743125	belinostat	HDAC inhibitor
87.71	cp	BRD-A55756846	H-7	PKA inhibitor
87.69	cp	BRD-A16754160	ampicillin	Bacterial cell wall synthesis inhibitor
87.6	cp	BRD-A43082555	loxoprofen	Cyclooxygenase inhibitor
87.59	cp	BRD-K52219182	BRD-K52219182	Phosphodiesterase inhibitor
87.53	cp	BRD-K50464341	berbamine	Calmodulin antagonist
87.5	cp	BRD-K51816706	oxindole-I	VEGFR inhibitor
87.48	cp	BRD-A83695761	chromanol	Potassium channel blocker
87.47	cp	BRD-A02759312	betaxolol	Adrenergic receptor antagonist
87.38	cp	BRD-K28029915	dolasetron	Serotonin receptor antagonist
87.38	cp	BRD-K33106058	cytarabine	Ribonucleotide reductase inhibitor
87.34	cp	BRD-A98299281	velnacrine	cholinesterase inhibitor
87.32	cp	BRD-K18194590	mephentermine	Adrenergic receptor agonist
87.29	cp	BRD-K06854232	AM-580	Retinoid receptor agonist
87.21	cp	BRD-K85606544	neratinib	EGFR inhibitor
87.19	cp	BRD-K51066026	aminoindazole	Ionophore
87.19	cp	BRD-A73859745	glycodeoxycholic-acid	Apoptosis stimulant
87.16	cp	BRD-K57080016	selumetinib	MEK inhibitor
87.03	cp	BRD-K13646352	midostaurin	FLT3 inhibitor
87.01	cp	BRD-K49481516	galantamine	Acetylcholinesterase inhibitor
86.97	cp	BRD-K77771411	moxonidine	Imidazoline receptor agonist
86.94	cp	BRD-K33226500	indinavir	HIV protease inhibitor
86.94	cp	BRD-A63998256	helveticoside	ATPase inhibitor
86.91	cp	BRD-K79602928	metformin	Insulin sensitizer
86.84	cp	BRD-K78373679	RO-3306	CDK inhibitor
86.83	cp	BRD-M72442222	vicriviroc	CC chemokine receptor antagonist
86.8	cp	BRD-A09828896	SKF-81297	Dopamine receptor agonist
86.76	cp	BRD-A07875874	cilnidipine	Calcium channel blocker
86.7	cp	BRD-A49160188	donepezil	Acetylcholinesterase inhibitor
86.69	cp	BRD-K86600316	RS-79948	Adrenergic receptor antagonist
86.67	cp	BRD-K07303502	arachidonyl-trifluoro-methane	Cytosolic phospholipase inhibitor
86.65	cp	BRD-K41410256	balsalazide	Cyclooxygenase inhibitor
86.64	cp	BRD-A71203467	l-stepholidine	Dopamine receptor antagonist
86.62	cp	BRD-A86044036	flurbiprofen	Cyclooxygenase inhibitor
86.57	cp	BRD-A80502530	cinobufagin	ATPase inhibitor
86.57	cp	BRD-K08554278	bisbenzimide	DNA binding agent
86.44	cp	BRD-K68756823	FR-180204	-666
86.43	cp	BRD-K54987996	CAY-10578	Casein kinase inhibitor
86.41	cp	BRD-K45330754	diethylstilbestrol	Estrogen receptor agonist
86.4	cp	BRD-K19352500	prochlorperazine	Dopamine receptor antagonist
86.33	cp	BRD-K41170226	deoxycholic-acid	G protein-coupled receptor agonist
86.29	cp	BRD-K08589866	linsitinib	IGF-1 inhibitor
86.28	cp	BRD-A70514680	articaine	Local anesthetic
86.24	cp	BRD-A65597028	RX-821002	Adrenergic receptor antagonist
86.23	cp	BRD-A35989968	megestrol	Progesterone receptor agonist
86.22	cp	BRD-K15935639	z-leu3-VS	Proteasome inhibitor
86.16	cp	BRD-K82147103	lofepramine	Norepinephrine reuptake inhibitor
86.03	cp	BRD-K49669041	BX-912	Pyruvate dehydrogenase kinase inhibitor
85.95	cp	BRD-K83972459	JWE-035	Aurora kinase inhibitor
85.73	cp	BRD-K30697463	desoximetasone	Glucocorticoid receptor agonist
85.7	cp	BRD-A64125466	dehydrocholic-acid	choleretic agent
85.62	cp	BRD-K28936863	ketotifen	Histamine receptor agonist
85.48	cp	BRD-K87991767	umbelliferone	Cyclooxygenase inhibitor
85.47	cp	BRD-K02992638	lamivudine	Nucleoside reverse transcriptase inhibitor
85.43	cp	BRD-K22828899	TUL-XXI039	Serine/threonine kinase inhibitor
85.37	cp	BRD-A51410489	yohimbine	Adrenergic receptor antagonist
85.31	cp	BRD-A99571536	dubinidine	Anti-epileptic
85.28	cp	BRD-K03384561	roquinimex	Angiogenesis inhibitor
85.17	cp	BRD-K87024524	phenelzine	Monoamine oxidase inhibitor
85.17	cp	BRD-A43671941	oxprenolol	Adrenergic receptor antagonist
85.14	cp	BRD-A79903587	tegafur	Thymidylate synthase inhibitor
85.02	cp	BRD-A02713983	dihydrodeoxygedunin	Growth factor receptor activator
85.01	cp	BRD-K56957086	dacinostat	HDAC inhibitor
85	cp	BRD-K00603606	ticlopidine	Purinergic receptor antagonist
84.98	cp	BRD-K15916496	clotrimazole	Cytochrome P450 inhibitor
84.97	cp	BRD-U68942961	JW-7-24-1	LCK Inhibitor
84.78	cp	BRD-A71459254	cymarin	ATPase inhibitor
84.77	cp	BRD-A83937277	mephenytoin	Hydantoin antiepileptic
84.76	cp	BRD-K18518344	digitoxigenin	ATPase inhibitor
84.74	cp	BRD-K20338176	cefaclor	Bacterial cell wall synthesis inhibitor
84.65	cp	BRD-K05737787	isoeugenol	Nitric oxide production inhibitor
84.51	cp	BRD-A97730597	hexylcaine	Sodium channel blocker
84.33	cp	BRD-K40901640	cinanserin	Serotonin receptor antagonist
84.03	cp	BRD-K69932463	AZD-8055	MTOR inhibitor
83.92	cp	BRD-A33447119	oxfendazole	Anthelmintic
83.92	cp	BRD-K12513978	fenbufen	Cyclooxygenase inhibitor
83.86	cp	BRD-K32292990	CGP-53353	EGFR inhibitor
83.67	cp	BRD-A48257147	PHCCC	Glutamate receptor agonist
83.65	cp	BRD-A87387433	cefpodoxime	Bacterial cell wall synthesis inhibitor
83.63	cp	BRD-K70401845	erlotinib	EGFR inhibitor
83.52	cp	BRD-A50928468	norgestrel	Progesterone receptor agonist
83.49	cp	BRD-K93918653	quizartinib	FLT3 inhibitor
83.45	cp	BRD-K15563106	phloretin	Sodium/glucose cotransporter inhibitor
83.43	cp	BRD-K49671696	ketanserin	Serotonin receptor antagonist
83.39	cp	BRD-K50324045	avrainvillamide-analog-6	nucleophosmin inhibitor
83.38	cp	BRD-A04553218	chlorphenamine	Histamine receptor antagonist
83.36	cp	BRD-A37492983	iocetamic-acid	Radiopaque medium
83.25	cp	BRD-K41996876	tyrphostin-1	EGFR inhibitor
83.1	cp	BRD-K40645748	mefloquine	Adenosine receptor antagonist
83.09	cp	BRD-K55454768	TAS-301	Calcium-calmodulin dependent protein kinase inhibitor
83.09	cp	BRD-A23072235	pheniramine	Histamine receptor antagonist
82.99	cp	BRD-A35519318	benidipine	Calcium channel blocker
82.98	cp	BRD-A57382968	piroxicam	Cyclooxygenase inhibitor
82.89	cp	BRD-K73589401	corticosterone	mineralocorticoid receptor agonist
82.87	cp	BRD-A75455249	kavain	Calcium channel modulator
82.84	cp	BRD-K73982490	BI-78D3	JNK inhibitor
82.81	cp	BRD-K07762753	aminopurvalanol-a	Tyrosine kinase inhibitor
82.67	cp	BRD-K99946902	hexylresorcinol	Local anesthetic
82.66	cp	BRD-A31521121	methocarbamol	Muscle relaxant
82.65	cp	BRD-K86595100	chlordiazepoxide	Benzodiazepine receptor agonist
82.42	cp	BRD-A41833852	naloxone	Opioid receptor antagonist
82.42	cp	BRD-K53737926	amitriptyline	Norepinephrine inhibitor
82.39	cp	BRD-A94756469	digoxin	ATPase inhibitor
82.38	cp	BRD-K91699951	benzonatate	Local anesthetic
82.32	cp	BRD-A62809825	thapsigargin	ATPase inhibitor
82.3	cp	BRD-K24681473	YM-155	Survivin inhibitor
82.09	cp	BRD-K04923131	GSK-3-inhibitor-IX	Glycogen synthase kinase inhibitor
82.09	cp	BRD-A39052811	mosapride	Serotonin receptor agonist
82.08	cp	BRD-K15715913	fluperlapine	Serotonin receptor antagonist
82.07	cp	BRD-A74904029	EI-231	Casein kinase inhibitor
82.06	cp	BRD-K11911061	GR-127935	Serotonin receptor antagonist
81.99	cp	BRD-K44432556	VU-0418946-1	HIF modulator
81.95	cp	BRD-K35941380	methysergide	Serotonin receptor antagonist
81.88	cp	BRD-A68589262	troxipide	Glucosamine synthetase stimulant
81.72	cp	BRD-K53790871	triamcinolone	Glucocorticoid receptor agonist
81.71	cp	BRD-K14993104	bemegride	Chemoreceptor agonist
81.69	cp	BRD-A68888262	azelastine	Histamine receptor antagonist
81.69	cp	BRD-K57304726	PRE-084	Sigma receptor agonist
81.67	cp	BRD-K33459542	ditolylguanidine	Sigma receptor agonist
81.64	cp	BRD-K67102207	phenylbutyrate	HDAC inhibitor
81.58	cp	BRD-K78280988	anandamide	Cannabinoid receptor agonist
81.52	cp	BRD-K54759182	dosulepin	Norepinephrine reuptake inhibitor
81.49	cp	BRD-K08417745	SID-26681509	Cathepsin inhibitor
81.33	cp	BRD-K48932581	cetraxate	Mucus protecting agent
81.3	cp	BRD-K15409150	penfluridol	T-type calcium channel blocker
81.3	cp	BRD-A08003242	rhodomyrtoxin-b	sodium fluorescein uptake inhibitor
81.25	cp	BRD-K59773493	benzohydroxamic-acid	Antifungal
81.19	cp	BRD-K17705806	JTC-801	Opioid receptor antagonist
81.17	cp	BRD-K95901403	XL-147	PI3K inhibitor
81.15	cp	BRD-K82561139	ricinine	Casein kinase inhibitor
81.12	cp	BRD-K70490179	rimcazole	Sigma receptor antagonist
81.1	cp	BRD-A78360835	cercosporin	Photoactivated toxin
80.97	cp	BRD-K50398167	meclofenamic-acid	Cyclooxygenase inhibitor
80.89	cp	BRD-K25394294	oxaprozin	Cyclooxygenase inhibitor
80.8	cp	BRD-A78377521	monastrol	Kinesin-like spindle protein inhibitor
80.67	cp	BRD-K99922388	DPO-1	Potassium channel blocker
80.66	cp	BRD-K00312224	PPT	Estrogen receptor agonist
80.65	cp	BRD-K65503129	HSP90-inhibitor	HSP inhibitor
80.62	cp	BRD-K32501161	vanoxerine	Dopamine uptake inhibitor
80.58	cp	BRD-K90259198	W-7	Calmodulin antagonist
80.47	cp	BRD-K46937689	phenazone	Cyclooxygenase inhibitor
80.43	cp	BRD-K77947974	fluspirilene	Dopamine receptor antagonist
80.33	cp	BRD-K17140735	SCH-79797	Proteasome inhibitor
80.19	cp	BRD-A14208071	oxyphenonium	Cholinergic receptor antagonist
80.14	cp	BRD-A78877355	nefopam	Cyclooxygenase inhibitor
80.07	cp	BRD-K05350981	oligomycin-c	ATPase inhibitor
80.03	cp	BRD-U33728988	QL-X-138	MTOR inhibitor
79.73	cp	BRD-K01815685	indole	aryl hydrocarbon receptor agonist
79.71	cp	BRD-K67100011	pivmecillinam	Bacterial cell wall synthesis inhibitor
79.62	cp	BRD-K12502280	TG-101348	FLT3 inhibitor
79.62	cp	BRD-K64157027	ZD-2079	Adrenergic receptor agonist
79.6	cp	BRD-A88282067	delcorine	Antiarrhythmic
79.56	cp	BRD-A39290993	cyproterone	Androgen receptor antagonist
79.55	cp	BRD-K10961822	latanoprost	Prostanoid receptor agonist
79.46	cp	BRD-A42759514	ornidazole	Antiprotozoal
79.43	cp	BRD-K98490050	amsacrine	Topoisomerase inhibitor
79.39	cp	BRD-A09056319	alfuzosin	Adrenergic receptor antagonist
79.05	cp	BRD-K49027941	PSB-1115	Adenosine receptor antagonist
78.8	cp	BRD-K10860596	granisetron	Serotonin receptor antagonist
78.78	cp	BRD-A10070317	propranolol	Adrenergic receptor antagonist
78.52	cp	BRD-K78431006	crizotinib	ALK inhibitor
78.45	cp	BRD-K86873305	piperacillin	Bacterial cell wall synthesis inhibitor
78.18	cp	BRD-A20697603	thiostrepton	FOXM1 inhibitor
78.15	cp	BRD-K60160658	tiagabine	GABA uptake inhibitor
78.09	cp	BRD-K78122587	NNC-55-0396	T-type calcium channel blocker
78.03	cp	BRD-A17453586	MDL-72832	Serotonin receptor agonist
77.93	cp	BRD-A99833829	bethanechol	Acetylcholine receptor agonist
77.9	cp	BRD-K46678324	RHO-kinase-inhibitor-II	Rho associated kinase inhibitor
77.73	cp	BRD-A68723818	brompheniramine	Histamine receptor antagonist
77.49	cp	BRD-K72676686	fluvoxamine	Selective serotonin reuptake inhibitor (SSRI)
77.43	cp	BRD-A87719232	naproxen	Cyclooxygenase inhibitor
77.41	cp	BRD-A19500257	geldanamycin	HSP inhibitor
77.4	cp	BRD-A98283014	calmidazolium	Calcium channel blocker
77.39	cp	BRD-K64044582	linoleamide	ACAT inhibitor
77.36	cp	BRD-A15415227	GW-1929	PPAR receptor agonist
77.3	cp	BRD-K94919853	10H-phenothiazin-10-yl)(p-tolyl)methanone	Butyrylcholinesterase inhibitor
77.28	cp	BRD-K59469039	AG-879	Angiogenesis inhibitor
77.21	cp	BRD-U37049823	HG-6-64-01	RAF inhibitor
77.15	cp	BRD-A39747742	estradiol-valerate	Estrogen receptor agonist
77.14	cp	BRD-K62056274	quipazine	Serotonin receptor agonist
77.1	cp	BRD-A46393198	tetramisole	Immunostimulant
77	cp	BRD-K51575138	TPCA-1	IKK inhibitor
76.96	cp	BRD-K01612348	meropenem	Bacterial cell wall synthesis inhibitor
76.89	cp	BRD-K08996725	zolantidine	Histamine receptor antagonist
76.83	cp	BRD-A38749782	fludrocortisone	Glucocorticoid receptor agonist
76.82	cp	BRD-K76587808	fraxetin	Antioxidant
76.72	cp	BRD-K83508485	FK-888	Tachykinin antagonist
76.68	cp	BRD-K97158071	droperidol	Dopamine receptor antagonist
76.62	cp	BRD-A62025033	temsirolimus	MTOR inhibitor
76.57	cp	BRD-K26801045	pipamperone	Dopamine receptor antagonist
76.44	cp	BRD-K89732114	trifluoperazine	Dopamine receptor antagonist
76.39	cp	BRD-A45499626	UBP-302	Glutamate receptor antagonist
76.35	cp	BRD-K94441233	mevastatin	HMGCR inhibitor
76.27	cp	BRD-K43860855	iobenguane	Antineoplastic
76.21	cp	BRD-K86958018	olvanil	TRPV agonist
76.19	cp	BRD-K26674531	GR-235	Estrogen receptor agonist
76.04	cp	BRD-K31283835	tofacitinib	JAK inhibitor
76	cp	BRD-K79254416	decitabine	DNA methyltransferase inhibitor
75.96	cp	BRD-A09539288	homatropine	Acetylcholine receptor antagonist
75.74	cp	BRD-A36217750	sulfinpyrazone	Uricosuric blocker
75.67	cp	BRD-K31792052	pifithrin	Interleukin receptor antagonist
75.58	cp	BRD-K22503835	scriptaid	HDAC inhibitor
75.41	cp	BRD-A69960130	bromocriptine	Dopamine receptor agonist
75.4	cp	BRD-K02404261	caffeine	Adenosine receptor antagonist
75.31	cp	BRD-K10573841	tunicamycin	GLCNAC phosphotransferase inhibitor
75.29	cp	BRD-K74305673	IKK-2-inhibitor-V	IKK inhibitor
75.21	cp	BRD-A96882008	L-732138	Tachykinin antagonist
75.17	cp	BRD-A21858158	praziquantel	Anthelmintic
75.14	cp	BRD-K82577285	dipropyl-dopamine	Dopamine receptor agonist
75.13	cp	BRD-K42095107	daidzein	Estrogen receptor agonist
75.08	cp	BRD-K68132782	terbinafine	Fungal squalene epoxidase inhibitor
75.03	cp	BRD-K80639402	SB-258585	Serotonin receptor antagonist
74.99	cp	BRD-K11129031	gemfibrozil	Lipoprotein lipase activator
74.96	cp	BRD-A84189516	baccatin-III	Paclitaxel precursor
74.72	cp	BRD-A42831637	tetrahydrocannabinol-7-oic-acid	Anti-inflammatory
74.65	cp	BRD-K60038276	irbesartan	Angiotensin receptor antagonist
74.58	cp	BRD-K62858456	lomerizine	Calcium channel blocker
74.57	cp	BRD-A59174698	ritodrine	Adrenergic receptor agonist
74.47	cp	BRD-A22256192	terazosin	Adrenergic receptor antagonist
74.41	cp	BRD-A49358627	ciprofibrate	PPAR receptor agonist
74.26	cp	BRD-K78084463	W-12	Calmodulin antagonist
74.26	cp	BRD-K52459643	prostaglandin-e1	Prostanoid receptor agonist
74.19	cp	BRD-K03109492	NSC-663284	CDC inhibitor
74.16	cp	BRD-K51302260	KU-C103871	GSP agonist
74.01	cp	BRD-A65767837	hydrocortisone	Glucocorticoid receptor agonist
73.98	cp	BRD-K84955386	hyperoside	Glucosidase inhibitor
73.98	cp	BRD-A75517195	thiazolopyrimidine	CDC inhibitor
73.89	cp	BRD-K09638361	SA-63133	-666
73.62	cp	BRD-K74402642	NSC-632839	Ubiquitin specific protease inhibitor
73.59	cp	BRD-K03600606	catechin	Beta secretase inhibitor
73.56	cp	BRD-K91442916	CAM-9-026	Membrane metalloendopeptidase inhibitor
73.49	cp	BRD-K06221026	DUP-697	Cyclooxygenase inhibitor
73.39	cp	BRD-K91370081	anisomycin	DNA synthesis inhibitor
73.29	cp	BRD-K97354755	SU-6656	SRC inhibitor
72.99	cp	BRD-A31312900	montelukast	Leukotriene receptor antagonist
72.98	cp	BRD-A01826957	xanthinol	Vasodilator
72.92	cp	BRD-A51182606	chloramphenicol	Protein synthesis inhibitor
72.92	cp	BRD-K06159959	CCMQ	Inhibitor of the binding of homoquinolinic acid to non-NMDA sensitive sites
72.85	cp	BRD-K74133369	oligomycin-a	ATP synthase inhibitor
72.84	cp	BRD-K46137903	prednicarbate	Phospholipase activator
72.77	cp	BRD-A40639672	ketorolac	Cyclooxygenase inhibitor
72.76	cp	BRD-K95435023	PHA-665752	c-Met inhibitor
72.72	cp	BRD-A64297288	amlodipine	Calcium channel blocker
72.68	cp	BRD-K67977190	eprosartan	Angiotensin receptor antagonist
72.59	cp	BRD-K52020312	metronidazole	DNA inhibitor
72.55	cp	BRD-K35960502	niclosamide	DNA replication inhibitor
72.5	cp	BRD-A84327315	calcitriol	Vitamin D receptor agonist
72.36	cp	BRD-K06388322	pramipexole	Dopamine receptor agonist
72.35	cp	BRD-K34092021	arvanil	TRPV agonist
72.32	cp	BRD-K19295594	gossypol	BCL inhibitor
72.25	cp	BRD-K24576554	AT-9283	JAK inhibitor
72.23	cp	BRD-K93880783	stavudine	DNA directed DNA polymerase inhibitor
72.17	cp	BRD-K32398298	alprazolam	Benzodiazepine receptor agonist
72.17	cp	BRD-A75479906	rimantadine	Antiviral
72.15	cp	BRD-K78599730	manumycin-a	Farnesyltransferase inhibitor
72.1	cp	BRD-K01493881	apigenin	Casein kinase inhibitor
72	cp	BRD-K05104363	PD-184352	MEK inhibitor
71.96	cp	BRD-K26429091	J-104129	Acetylcholine receptor antagonist
71.84	cp	BRD-K11663430	pyroxamide	HDAC inhibitor
71.82	cp	BRD-K47936004	piribedil	Dopamine receptor agonist
71.81	cp	BRD-K62200014	anagrelide	Phosphodiesterase inhibitor
71.62	cp	BRD-K14536225	piceid	Glucosidase inhibitor
71.61	cp	BRD-K56745457	azauridine	Antiviral
71.59	cp	BRD-K10870738	CDC	Lipoxygenase inhibitor
71.56	cp	BRD-K34098590	tienilic-acid	Sodium/potassium/chloride transporter inhibitor
71.54	cp	BRD-A18917088	estradiol	Contraceptive agent
71.47	cp	BRD-A75935363	atracurium	Acetylcholine receptor antagonist
71.41	cp	BRD-K73319509	PF-04217903	c-Met inhibitor
71.33	cp	BRD-K35458079	edaravone	Nootropic agent
71.25	cp	BRD-A58564983	selamectin	Nematocide
71.25	cp	BRD-A37776212	ICI-204448	Opioid receptor agonist
71.19	cp	BRD-A19633847	perhexiline	Carnitine palmitoyltransferase inhibitor
71.19	cp	BRD-K93645900	tadalafil	Phosphodiesterase inhibitor
71.09	cp	BRD-K79124250	ioxaglic-acid	Radiopaque medium
71.02	cp	BRD-A09495397	bicuculline	GABA receptor antagonist
70.94	cp	BRD-K69195780	NAN-190	Serotonin receptor agonist
70.91	cp	BRD-K70577657	H-9	PKA inhibitor
70.87	cp	BRD-K31542390	mycophenolic-acid	Dehydrogenase inhibitor
70.8	cp	BRD-K55430733	WAY-629	Serotonin receptor agonist
70.73	cp	BRD-A45498368	WYE-125132	MTOR inhibitor
70.59	cp	BRD-K41160163	fenobam	Glutamate receptor antagonist
70.55	cp	BRD-K95992530	Cyclo-[Arg-Gly-Asp-D-Phe-Val]	integrin antagonist
70.51	cp	BRD-A15079084	phorbol-12-myristate-13-acetate	PKC activator
70.45	cp	BRD-K88701661	dimercaptosuccinic-acid	Chelating agent
70.36	cp	BRD-K65417056	meprylcaine	Local anesthetic
70.35	cp	BRD-K98157055	SIB-1757	Glutamate receptor antagonist
70.26	cp	BRD-K53263234	CITCO	CAR agonist
70.01	cp	BRD-K89274813	DMP-543	Acetylcholine release stimulant
70	cp	BRD-K46424862	hymecromone	Monoamine oxidase inhibitor
69.95	cp	BRD-K50388907	fenofibrate	PPAR receptor agonist
69.78	cp	BRD-K63641886	cefuroxime	Bacterial cell wall synthesis inhibitor
69.71	cp	BRD-A02481876	importazole	Importin-beta transport receptor inhibitor
69.66	cp	BRD-A76279427	myriocin	Serine palmitoyltransferase inhibitor
69.54	cp	BRD-K32906660	bis-tyrphostin	EGFR inhibitor
69.53	cp	BRD-A75368507	demeclocycline	Bacterial 30S ribosomal subunit inhibitor
69.52	cp	BRD-K98684188	GSK-0660	PPAR receptor antagonist
69.38	cp	BRD-A39230911	chlorphensin	Muscle relaxant
69.29	cp	BRD-K82823804	SA-792987	PKC inhibitor
69.23	cp	BRD-K07220430	cinnarizine	Calcium channel blocker
69.19	cp	BRD-K66412701	pazufloxacin	Topoisomerase inhibitor
69.11	cp	BRD-K15616905	CCCP	Mitochondrial oxidative phosphorylation uncoupler
69.05	cp	BRD-K09471561	levofloxacin	Bacterial DNA gyrase inhibitor
68.95	cp	BRD-A20589515	dihydroxyphenylglycine	Glutamate receptor agonist
68.89	cp	BRD-K34776109	glimepiride	Insulin secretagogue
68.86	cp	BRD-A14574269	UB-165	Acetylcholine receptor agonist
68.86	cp	BRD-K96263742	GW-7647	PPAR receptor agonist
68.81	cp	BRD-K16195444	oxymetazoline	Adrenergic receptor agonist
68.8	cp	BRD-K01436366	XMD-1150	Leucine rich repeat kinase inhibitor
68.73	cp	BRD-K77908580	entinostat	HDAC inhibitor
68.59	cp	BRD-K82562631	tolmetin	Cyclooxygenase inhibitor
68.54	cp	BRD-A43882281	pinacidil	ATP channel activator
68.49	cp	BRD-K63430059	methoxsalen	DNA synthesis inhibitor
68.47	cp	BRD-K11540476	EMF-BCA1-64	Caspase inhibitor
68.38	cp	BRD-K15196155	IBC-293	Hydroxycarboxylic acid receptor agonist
68.23	cp	BRD-K49668410	clarithromycin	Bacterial 50S ribosomal subunit inhibitor
68.12	cp	BRD-K49890030	gavestinel	Glutamate receptor antagonist
68.12	cp	BRD-A42167015	carteolol	Adrenergic receptor antagonist
68.1	cp	BRD-K60460488	nelfinavir	HIV protease inhibitor
68.03	cp	BRD-K52850071	JAK3-Inhibitor-II	JAK inhibitor
67.89	cp	BRD-K18757346	U-46619	Thromboxane receptor agonist
67.61	cp	BRD-A12560204	nitrendipine	Calcium channel blocker
67.44	cp	BRD-K93460210	lamotrigine	Serotonin receptor antagonist
67.43	cp	BRD-A15530910	carpindolol	Adrenergic receptor antagonist
67.36	cp	BRD-K77286328	reversine	Aurora kinase inhibitor
67.34	cp	BRD-K01649396	indatraline	Norepinephrine transporter inhibitor
67.32	cp	BRD-A66199457	asiaticoside	Antineoplastic
67.2	cp	BRD-K72541103	JAK3-inhibitor-I	JAK inhibitor
66.93	cp	BRD-K25224017	pirenperone	Serotonin receptor antagonist
66.88	cp	BRD-A95869247	indapamide	Thiazide diuretic
66.85	cp	BRD-K74501079	azithromycin	Bacterial 50S ribosomal subunit inhibitor
66.84	cp	BRD-K60174629	z-prolyl-prolinal	Prolyl endopeptidase inhibitor
66.75	cp	BRD-K63979671	etifenin	Compound used in hepatobiliary scans of the liver
66.6	cp	BRD-K50660797	epicatechin	Bacterial DNA gyrase inhibitor
66.35	cp	BRD-K97799481	theophylline	Adenosine receptor antagonist
66.34	cp	BRD-K15086322	JNJ-10191584	Histamine receptor antagonist
66.26	cp	BRD-K59332007	linopirdine	Potassium channel blocker
66.23	cp	BRD-K19462402	buflomedil	Adrenergic receptor antagonist
66.18	cp	BRD-K73395020	SA-1478088	-666
66.15	cp	BRD-K71003802	hippeastrine	Plant alkaloid
65.93	cp	BRD-A00520476	otenzepad	Acetylcholine receptor antagonist
65.8	cp	BRD-K14696368	9-methyl-5H-6-thia-4,5-diaza-chrysene-6,6-dioxide	NFkB pathway inhibitor
65.76	cp	BRD-K47780086	penciclovir	DNA directed DNA polymerase inhibitor
65.72	cp	BRD-A01346607	flumetasone	Glucocorticoid receptor agonist
65.72	cp	BRD-A47494775	dipivefrine	Adrenergic receptor agonist
65.66	cp	BRD-A04756508	norgestimate	Progesterone receptor agonist
65.45	cp	BRD-K08115555	tyrphostin-AG-1288	TNF production inhibitor
65.23	cp	BRD-K05977355	fluconazole	Sterol demethylase inhibitor
65.12	cp	BRD-A34806832	proscillaridin	ATPase inhibitor
64.96	cp	BRD-K36198571	WAY-170523	Metalloproteinase inhibitor
64.74	cp	BRD-K32744045	disulfiram	Aldehyde dehydrogenase inhibitor
64.47	cp	BRD-A53077924	tianeptine	Selective serotonin reuptake enhancer (SSRE)
64.4	cp	BRD-K10466330	AVA	Nucleophosmin inhibitor
64.4	cp	BRD-K94832621	Y-134	Estrogen receptor antagonist
64.17	cp	BRD-K91904471	SD-169	p38 MAPK inhibitor
64.16	cp	BRD-K54771420	glycocholic-acid	Cholesterol inhibitor
63.97	cp	BRD-K51967704	BIIB021	HSP inhibitor
63.83	cp	BRD-A71765365	mepireserpate	Catecholamine depleting sympatholytic
63.47	cp	BRD-A54490543	pirlindole	Monoamine oxidase inhibitor
63.39	cp	BRD-K36927236	glibenclamide	Sulfonylurea
63.38	cp	BRD-K96778649	tyrphostin-47	EGFR inhibitor
63.35	cp	BRD-K73397362	purmorphamine	Smoothened receptor agonist
63.2	cp	BRD-A78295502	hydroquinine	Antiarrhythmic
63.12	cp	BRD-A77050075	heraclenol	Vitamin K antagonist
63.08	cp	BRD-K02950022	BMS-299897	Gamma secretase inhibitor
62.91	cp	BRD-K21806131	tegaserod	Serotonin receptor partial agonist
62.85	cp	BRD-K31471398	dihydrexidine	Dopamine receptor agonist
62.84	cp	BRD-K66707493	lawsone	Coloring agent
62.82	cp	BRD-K30563334	rifabutin	Protein synthesis inhibitor
62.77	cp	BRD-K29178788	dictamnine	Furoquinoline alkaloid
62.6	cp	BRD-K30240666	clemastine	Histamine receptor antagonist
62.49	cp	BRD-K42142750	retrorsine	Antimitotic
62.3	cp	BRD-K76840893	RS-17053	Adrenergic receptor antagonist
62.1	cp	BRD-K07691486	roscovitine	CDK inhibitor
62.09	cp	BRD-K90543092	levonorgestrel	Estrogen receptor agonist
62.05	cp	BRD-A47829399	artesunate	DNA synthesis inhibitor
61.95	cp	BRD-K16478699	PLX-4720	RAF inhibitor
61.46	cp	BRD-K45158365	valsartan	Angiotensin receptor antagonist
61.44	cp	BRD-A26097136	bulleyaconitine-a	Non-opiod analgesic
61.43	cp	BRD-K94176593	TWS-119	Glycogen synthase kinase inhibitor
61.26	cp	BRD-A14966924	alaproclate	Serotonin receptor antagonist
61.21	cp	BRD-K72895815	SSR-69071	Leukocyte elastase inhibitor
61.1	cp	BRD-A06352418	terfenadine	Histamine receptor antagonist
60.83	cp	BRD-K01095011	finasteride	5-alpha reductase inhibitor
60.74	cp	BRD-K30020243	aliskiren	Antihypertensive
60.51	cp	BRD-K10705233	GW-405833	Cannabinoid receptor agonist
60.37	cp	BRD-K12867552	THM-I-94	HDAC inhibitor
60.3	cp	BRD-U25771771	WZ-4-145	EGFR inhibitor
60.26	cp	BRD-K37814297	acepromazine	Dopamine receptor antagonist
60.09	cp	BRD-A60294240	tribenoside	Anti-inflammatory
60.09	cp	BRD-K81272440	dantrolene	Calcium channel blocker
60.07	cp	BRD-K60184833	tyrphostin-46	Tyrosine kinase inhibitor
60.03	cp	BRD-K87919739	tyrphostin-AG-825	Receptor tyrosine protein kinase inhibitor
59.71	cp	BRD-A87479750	tenidap	Cyclooxygenase inhibitor
59.7	cp	BRD-K99616396	motesanib	KIT inhibitor
59.66	cp	BRD-K52397688	amperozide	Dopamine receptor antagonist
59.65	cp	BRD-K27141178	SB-203186	Serotonin receptor antagonist
59.52	cp	BRD-A15010982	HU-211	Glutamate receptor antagonist
59.49	cp	BRD-K33818169	GW-3965	LXR agonist
59.45	cp	BRD-K99964838	bosutinib	ABL inhibitor
59.28	cp	BRD-K71499074	diclofenamide	Carbonic anhydrase inhibitor
59.08	cp	BRD-K03440695	boldine	Acetylcholine receptor antagonist
59.03	cp	BRD-K72093121	vidarabine	Antiviral
59.01	cp	BRD-K18909381	CGS-12066B	Serotonin receptor agonist
58.99	cp	BRD-K06234293	LY-364947	TGF beta receptor inhibitor
58.99	cp	BRD-K45296539	ZD-7114	Adrenergic receptor agonist
58.97	cp	BRD-K20742498	RS-39604	Serotonin receptor antagonist
58.84	cp	BRD-K47679368	bromfenac	Cyclooxygenase inhibitor
58.8	cp	BRD-A60070924	alpha-estradiol	Estrogen receptor agonist
58.74	cp	BRD-K17868609	BRL-54443	Serotonin receptor agonist
58.57	cp	BRD-A16934955	nalbuphine	Opioid receptor agonist
58.3	cp	BRD-K04993501	cefixime	Bacterial cell wall synthesis inhibitor
58.25	cp	BRD-A68930007	ouabain	ATPase inhibitor
58.24	cp	BRD-K47631482	bromhexine	Mucolytic agent
58.23	cp	BRD-A19248578	latrunculin-b	Actin polymerization inhibitor
58.14	cp	BRD-K62353524	DY-131	Estrogen receptor agonist
58.03	cp	BRD-K06712146	YM-90709	IL5 inhibitor
57.92	cp	BRD-K68202742	trichostatin-a	HDAC inhibitor
57.77	cp	BRD-K63945320	dihydrosamidin	Phospholipase inhibitor
57.74	cp	BRD-K28849549	mesalazine	Cyclooxygenase inhibitor
57.55	cp	BRD-K09497549	kawain	Calcium channel modulator
57.44	cp	BRD-K04976539	aminogenistein	SRC inhibitor
57.29	cp	BRD-K53414658	tivozanib	VEGFR inhibitor
57.21	cp	BRD-K67566344	KU-0063794	MTOR inhibitor
57.03	cp	BRD-K18574842	nafcillin	Bacterial cell wall synthesis inhibitor
56.99	cp	BRD-K40656405	L-165041	PPAR receptor agonist
56.89	cp	BRD-A68929948	DAPT-GSI-IX	Gamma secretase inhibitor
56.84	cp	BRD-A70649075	sulconazole	Sterol demethylase inhibitor
56.8	cp	BRD-K12994359	valdecoxib	Cyclooxygenase inhibitor
56.67	cp	BRD-A56245458	reichstein	Androgen receptor antagonist
56.67	cp	BRD-K11853856	PJ-34	PARP inhibitor
56.57	cp	BRD-A61856038	tremulacin	Lipoxygenase inhibitor
56.55	cp	BRD-A06726973	dibutyrylcyclic-gmp	cGMP analog
56.51	cp	BRD-K99029477	prometon	Photosynthesis inhibitor
56.5	cp	BRD-K98530306	clonidine	Adrenergic receptor agonist
56.32	cp	BRD-K35240538	methylprednisolone	Glucocorticoid receptor agonist
56.3	cp	BRD-K44779798	miglitol	Glucosidase inhibitor
56.26	cp	BRD-K88759641	EMD-66684	Angiotensin receptor antagonist
56.26	cp	BRD-A31159102	fluoxetine	Selective serotonin reuptake inhibitor (SSRI)
56.25	cp	BRD-K09549677	mibefradil	T-type calcium channel blocker
56.21	cp	BRD-A95513702	androsta-1,4-dien-3,17-dione	Aromatase inhibitor
56.06	cp	BRD-A35588707	teniposide	Topoisomerase inhibitor
55.8	cp	BRD-K29950728	clomifene	Estrogen receptor antagonist
55.63	cp	BRD-K94920105	DR-2313	PARP inhibitor
55.61	cp	BRD-A47598013	citalopram	Serotonin reuptake inhibitor
55.54	cp	BRD-K51730347	diphencyprone	Immunostimulant
55.47	cp	BRD-K68437527	EMF-bca1-60	caspase inhibitor
55.43	cp	BRD-A34205397	suloctidil	Adrenergic receptor antagonist
54.9	cp	BRD-K77987382	mebendazole	Tubulin inhibitor
54.56	cp	BRD-A80213327	NSC-23766	Ras GTPase inhibitor
54.3	cp	BRD-A42423104	benproperine	Antitussive
54.21	cp	BRD-A45333398	periplocymarin	Apoptosis stimulant
54.03	cp	BRD-A07765530	epinephrine	carbonic anhydrase activator
53.96	cp	BRD-A52193669	withaferin-a	IKK inhibitor
53.75	cp	BRD-A45664787	iloprost	Platelet aggregation inhibitor
53.66	cp	BRD-K89162000	tandutinib	FLT3 inhibitor
53.6	cp	BRD-K78126613	menadione	Mitochondrial DNA polymerase inhibitor
53.58	cp	BRD-K75699339	rizatriptan	Serotonin receptor agonist
53.51	cp	BRD-K81847782	scandenin	Plant compound with antimicrobial activity
53.44	cp	BRD-K45988865	tetramethylsilane	Internal standard for NMR spectroscopy
53.31	cp	BRD-K54330070	SB-202190	p38 MAPK inhibitor
53.29	cp	BRD-K59058766	chlorprothixene	Dopamine receptor antagonist
53.15	cp	BRD-K89055274	alverine	Muscle relaxant
53.07	cp	BRD-K04877770	FTase-inhibitor-B581	Farnesyltransferase inhibitor
53.03	cp	BRD-K85266041	DNQX	Glutamate receptor antagonist
52.62	cp	BRD-K68065987	MK-2206	AKT inhibitor
52.62	cp	BRD-K59369769	tozasertib	Aurora kinase inhibitor
52.57	cp	BRD-A41450521	tosufloxacin	Bacterial DNA gyrase inhibitor
52.57	cp	BRD-A10969569	ambelline	Plant alkaloid
52.17	cp	BRD-K27305650	LY-294002	MTOR inhibitor
52.08	cp	BRD-K13087974	4,5-dianilinophthalimide	EGFR inhibitor
52.08	cp	BRD-A89337244	PD-102807	Acetylcholine receptor antagonist
52.04	cp	BRD-K15834839	lobendazole	Anthelmintic
51.86	cp	BRD-K14441456	tyrphostin-AG-556	EGFR inhibitor
51.83	cp	BRD-K76304753	phenazopyridine	Local anesthetic
51.43	cp	BRD-K83302049	protopine	Histamine receptor antagonist
51	cp	BRD-K86434416	selegiline	Monoamine oxidase inhibitor
50.95	cp	BRD-K14821540	FCCP	Mitochondrial oxidative phosphorylation uncoupler
50.62	cp	BRD-K41859756	NVP-AUY922	HSP inhibitor
50.58	cp	BRD-K22010301	JLK-6	Gamma secretase inhibitor
50.58	cp	BRD-K71860425	CDK2-5-inhibitor	CDK inhibitor
50.56	cp	BRD-K41564320	purvalanol-b	Tyrosine kinase inhibitor
50.49	cp	BRD-K97509413	coumestrol	Estrogen receptor agonist
50.39	cp	BRD-K39983086	loteprednol	Glucocorticoid receptor agonist
50.32	cp	BRD-A55913614	primaquine	Antimalarial
50.3	cp	BRD-K13810148	givinostat	HDAC inhibitor
50.18	cp	BRD-A31575449	CGP-20712	Adrenergic receptor antagonist
49.84	cp	BRD-K00206590	P-1075	ATP channel activator
49.8	cp	BRD-A13084692	troglitazone	Insulin sensitizer
49.74	cp	BRD-K85015012	NNC-05-2090	GAT inhibitor
49.72	cp	BRD-K14221570	benzopurpurin-4b	HIV entry inhibitor
49.19	cp	BRD-K12184916	dactolisib	MTOR inhibitor
49.16	cp	BRD-K08619574	thioproperazine	Dopamine receptor antagonist
49.1	cp	BRD-K46469693	SCH-442416	Adenosine receptor antagonist
49.03	cp	BRD-K18316707	O-1918	Cannabinoid receptor antagonist
48.98	cp	BRD-K76674262	homoharringtonine	Protein synthesis inhibitor
48.89	cp	BRD-A18763547	BAX-channel-blocker	Cytochrome C release inhibitor
48.84	cp	BRD-K61250553	loperamide	Opioid receptor agonist
48.74	cp	BRD-K17561142	amiodarone	Potassium channel blocker
48.71	cp	BRD-K04210847	tamoxifen	Estrogen receptor antagonist
48.68	cp	BRD-K12244279	MEK1-2-inhibitor	MEK inhibitor
48.64	cp	BRD-A68281735	REV-5901	Leukotriene receptor antagonist
48.54	cp	BRD-K60230970	MG-132	Proteasome inhibitor
48.39	cp	BRD-K00662280	CL-218872	GABA receptor agonist
48.33	cp	BRD-K65814004	diphenyleneiodonium	Nitric oxide synthase inhibitor
48.24	cp	BRD-K44353683	nateglinide	Insulin secretagogue
48.12	cp	BRD-A95096829	PNU-96415E	Dopamine receptor antagonist
48.11	cp	BRD-A24543851	nornicotine	Acetylcholine receptor agonist
48.1	cp	BRD-K67783091	haloperidol	Dopamine receptor antagonist
47.93	cp	BRD-A02189320	met-leu-phe	-666
47.84	cp	BRD-K80348542	cephaeline	Protein synthesis inhibitor
47.74	cp	BRD-A13133631	fluorometholone	Glucocorticoid receptor agonist
47.72	cp	BRD-K04111260	raclopride	Dopamine receptor antagonist
47.54	cp	BRD-K91290917	amodiaquine	Histamine receptor agonist
47.52	cp	BRD-A11135865	nor-binaltorphimine	Opioid receptor antagonist
47.51	cp	BRD-K81855038	roxatidine	Histamine receptor antagonist
47.33	cp	BRD-K59256312	gabexate	Serine protease inhibitor
47.14	cp	BRD-K35573744	erbstatin-analog	EGFR inhibitor
46.77	cp	BRD-K56047318	RHC-80267	Triacylglycerol lipase inhibitor
46.69	cp	BRD-K18742343	H-8	PKA inhibitor
46.69	cp	BRD-K68103045	CGS-20625	Benzodiazepine receptor agonist
46.56	cp	BRD-K39391626	ethylestrenol	Progesterone receptor agonist
46.55	cp	BRD-K54411430	robustic-acid	cAMP inhibitor
46.45	cp	BRD-K48115423	2-(4-methoxybenzylthio)-6-methylpyrimidin-4-ol	Matrix metalloprotease inhibitor
46.42	cp	BRD-K21565985	xylazine	Adrenergic receptor agonist
46.26	cp	BRD-A93477898	PETCM	Caspase activator
46.12	cp	BRD-K40990712	hexamethyleneamiloride	Sodium/hydrogen antiport inhibitor
45.87	cp	BRD-A39255369	DCPIB	Chloride channel blocker
45.74	cp	BRD-A64933752	CV-1808	Adenosine receptor agonist
45.71	cp	BRD-K00234327	RU-24969	Serotonin receptor agonist
45.47	cp	BRD-K19227686	phenolphthalein	Indicator dye
45.36	cp	BRD-K33860217	CP-94253	Serotonin receptor agonist
45.16	cp	BRD-K41445866	alfaxalone	Chloride channel agonist
45.14	cp	BRD-K14807180	SB-221284	Serotonin receptor antagonist
45.06	cp	BRD-K12932420	YM-976	Phosphodiesterase inhibitor
45.01	cp	BRD-K90976994	dehydrocholic-acid	Bile acid
44.98	cp	BRD-A65282128	cefazolin	Bacterial cell wall synthesis inhibitor
44.95	cp	BRD-K35483542	alitretinoin	Retinoid receptor agonist
44.79	cp	BRD-K61323504	SB-225002	CC chemokine receptor antagonist
44.78	cp	BRD-K61829047	7b-cis	Exportin antagonist
44.69	cp	BRD-K18036262	L-168049	Glucagon receptor antagonist
44.54	cp	BRD-A05352148	ipratropium	Acetylcholine receptor antagonist
44.53	cp	BRD-K08890269	CO-102862	Sodium channel blocker
44.39	cp	BRD-K90574421	ipsapirone	Serotonin receptor agonist
44.36	cp	BRD-K18787491	U-0126	MEK inhibitor
44.22	cp	BRD-A00100033	nifurtimox	DNA inhibitor
44.03	cp	BRD-M86331534	pyrvinium-pamoate	AKT inhibitor
43.99	cp	BRD-K53878242	MMPX	Phosphodiesterase inhibitor
43.52	cp	BRD-A30205217	ethotoin	Hydantoin antiepileptic
43.41	cp	BRD-K48367671	febuxostat	Xanthine oxidase inhibitor
43.33	cp	BRD-K08287586	butylparaben	DNA synthesis inhibitor
43.32	cp	BRD-K99818283	PIK-90	PI3K inhibitor
43.05	cp	BRD-K47150025	KI-8751	VEGFR inhibitor
42.93	cp	BRD-K19284129	salvinorin-a	Opioid receptor agonist
42.9	cp	BRD-K02590140	O-2050	Cannabinoid receptor antagonist
42.87	cp	BRD-K47598052	PP-1	SRC inhibitor
42.78	cp	BRD-K53545112	CNQX	Glutamate receptor antagonist
42.7	cp	BRD-K77677632	SB-200646	Serotonin receptor antagonist
42.64	cp	BRD-A82096673	KU-C103428N	CDC inhibitor
42.61	cp	BRD-K08252256	diclofenac	Cyclooxygenase inhibitor
42.46	cp	BRD-K81128206	edrophonium	Acetylcholinesterase inhibitor
42.41	cp	BRD-K52080565	rilmenidine	Imidazoline receptor agonist
42.12	cp	BRD-K93325701	damnacanthal	SRC inhibitor
41.89	cp	BRD-A84134924	pancuronium	Acetylcholine receptor antagonist
41.71	cp	BRD-K96037667	norethindrone	Progesterone receptor agonist
41.64	cp	BRD-K09537769	NU-7026	DNA dependent protein kinase inhibitor
41.5	cp	BRD-K69600043	thiethylperazine	Dopamine receptor antagonist
41.49	cp	BRD-A85280935	quinpirole	Dopamine receptor agonist
41.45	cp	BRD-A80574334	oxalomalic-acid	Isocitrate dehydrogenase inhibitor
41.43	cp	BRD-A41941932	vitexin	Antioxidant
41.35	cp	BRD-A26002865	verrucarin-a	Protein synthesis inhibitor
41.28	cp	BRD-A25687296	emetine	Protein synthesis inhibitor
41.1	cp	BRD-A11007541	BCI-hydrochloride	Protein phosphatase inhibitor
41.03	cp	BRD-A70449690	forskolin	Adenylyl cyclase activator
40.98	cp	BRD-K94689771	pinocembrin	CYP1B1 inhibitor
40.93	cp	BRD-A02367930	ethinyl-estradiol	DNA directed DNA polymerase stimulant
40.67	cp	BRD-K34437622	BRD-K34437622	Thymidylate synthase inhibitor
40.55	cp	BRD-A35033682	eriodictyol	Cytochrome P450 inhibitor
40.55	cp	BRD-A27143604	DPN	Estrogen receptor agonist
40.54	cp	BRD-A19736161	ondansetron	Serotonin receptor antagonist
40.44	cp	BRD-K28075147	biochanin-a	Estrogen receptor agonist
40.34	cp	BRD-K75532464	FTI-276	Farnesyltransferase inhibitor
40.3	cp	BRD-K78659596	MLN-2238	Proteasome inhibitor
40.26	cp	BRD-K67537649	PQ-401	IGF-1 inhibitor
40.08	cp	BRD-A43940795	tetrahydropalmatine	Serotonin release inhibitor
40.07	cp	BRD-K51476772	ST-638	Tyrosine kinase inhibitor
40.07	cp	BRD-A72711497	lasalocid	Bacterial permeability inducer
40.02	cp	BRD-K59522102	piperine	Monoamine oxidase inhibitor
39.82	cp	BRD-K66175015	afatinib	EGFR inhibitor
39.78	cp	BRD-K97399794	quercetin	Polar auxin transport inhibitor
39.72	cp	BRD-K05528470	L-745870	Dopamine receptor antagonist
39.7	cp	BRD-K63675182	triflupromazine	Dopamine receptor antagonist
39.67	cp	BRD-K62929068	6-benzylaminopurine	Purinergic receptor activator
39.56	cp	BRD-K74212935	ergocryptine	Dopamine agonist
39.48	cp	BRD-A96456596	FPL-55712	Leukotriene receptor antagonist
39.43	cp	BRD-K63165456	norcyclobenzaprine	Adrenergic receptor agonist
39.22	cp	BRD-A56020723	CA-074-Me	Cathepsin inhibitor
39.16	cp	BRD-A82656074	naltrindole	Opioid receptor antagonist
39.14	cp	BRD-K82865713	prostaglandin-b2	cAMP inhibitor
39.05	cp	BRD-K88849294	lobaric-acid	Tyrosine phosphatase inhibitor
38.91	cp	BRD-K99447003	enalaprilat	ACE inhibitor
38.81	cp	BRD-K10843433	phenylbutazone	Cyclooxygenase inhibitor
38.58	cp	BRD-K96720755	relcovaptan	Vasopressin receptor antagonist
38.51	cp	BRD-K75641298	metoclopramide	Dopamine receptor antagonist
38.49	cp	BRD-K21936341	oxotremorine	Acetylcholine receptor agonist
38.17	cp	BRD-A29734509	disopyramide	Sodium channel blocker
38.11	cp	BRD-K09132007	D-4476	TGF beta receptor inhibitor
38.05	cp	BRD-K97056771	HY-11007	BCR-ABL kinase inhibitor
37.92	cp	BRD-K10065684	dantron	Laxative
37.87	cp	BRD-K45401373	betulinic-acid	Apoptosis stimulant
37.55	cp	BRD-K97863768	prothionamide	Mycobacterium tuberculosis enoyl-[acyl-carrier-protein] reductase [NADH] (inhA) inhibitor
37.54	cp	BRD-K25186396	tangeritin	Cell cycle inhibitor
37.48	cp	BRD-A24122750	saclofen	GABA receptor antagonist
37.48	cp	BRD-K26657438	imiquimod	TLR agonist
37.42	cp	BRD-K57718010	pentylenetetrazol	GABA receptor antagonist
37.31	cp	BRD-K69837166	trap-101	Nociceptin/orphanin FQ (NOP) receptor antagonist
37.28	cp	BRD-A55416093	colforsin	Adenylyl cyclase activator
36.87	cp	BRD-A00993607	alprenolol	Adrenergic receptor antagonist
36.86	cp	BRD-K90733503	cefalexin	Bacterial cell wall synthesis inhibitor
36.72	cp	BRD-A55594068	vinblastine	Microtubule inhibitor
36.71	cp	BRD-K28907958	CD-437	Retinoid receptor agonist
36.57	cp	BRD-K54665485	R-59022	Diacylglycerol kinase inhibitor
36.47	cp	BRD-K41337261	ZM-306416	ABL inhibitor
36.33	cp	BRD-K76274772	MAPP-D-erythro	Ceramidase inhibitor
35.88	cp	BRD-K28115081	apafant	Platelet activating factor receptor antagonist
35.65	cp	BRD-A44780397	mifepristone	Glucocorticoid receptor antagonist
35.65	cp	BRD-K33308633	INCA-6	Calcineurin inhibitor
35.62	cp	BRD-K40175214	torin-1	MTOR inhibitor
35.59	cp	BRD-K68488863	ENMD-2076	FLT3 inhibitor
35.51	cp	BRD-K61269089	daphnetin	Protein kinase inhibitor
35.5	cp	BRD-K10042277	desmethylclozapine	Acetylcholine receptor agonist
35.47	cp	BRD-K76805682	SB-415286	Glycogen synthase kinase inhibitor
35.27	cp	BRD-K69840642	ISOX	HDAC inhibitor
35.18	cp	BRD-K27665173	D-64406	PDGFR receptor inhibitor
35.16	cp	BRD-A13188892	doxazosin	Adrenergic receptor antagonist
34.92	cp	BRD-A77349281	RK-682	Tyrosine phosphatase inhibitor
34.71	cp	BRD-K17008822	BD-1008	Sigma receptor antagonist
34.63	cp	BRD-K47761761	PD-168077	Dopamine receptor agonist
34.52	cp	BRD-K94512704	spiramide	Dopamine receptor antagonist
34.36	cp	BRD-K71799949	carbamazepine	Carboxamide antiepileptic
34.31	cp	BRD-K09186807	KIN001-244	Phosphoinositide dependent kinase inhibitor
34.24	cp	BRD-A58157837	butabindide	Tripeptidyl peptidase inhibitor
34.16	cp	BRD-A22684332	procaterol	Adrenergic receptor agonist
34.12	cp	BRD-A24817035	laudanosine	Central nervous system agent
33.98	cp	BRD-A51382177	fosinopril	ACE inhibitor
33.86	cp	BRD-K39733634	L-161982	Prostanoid receptor antagonist
33.7	cp	BRD-K25741894	skimmianine	Acetylcholinesterase inhibitor
33.61	cp	BRD-K57631554	aminolevulinic-acid	Oxidizing agent
33.51	cp	BRD-K41713976	E-4031	Potassium channel blocker
33.49	cp	BRD-A84174393	meloxicam	Cyclooxygenase inhibitor
33.49	cp	BRD-K56001384	antimycin-a	ATP synthase inhibitor
33.48	cp	BRD-K45861246	azaperone	Dopamine receptor antagonist
33.4	cp	BRD-K73991644	isoquercetin	Aldose reductase inhibitor
33.34	cp	BRD-K66792149	quinoclamine	Algicide
33.33	cp	BRD-K28307902	flutamide	Androgen receptor antagonist
33.24	cp	BRD-A17065207	brefeldin-a	Protein synthesis inhibitor
33.12	cp	BRD-K93441486	diphemanil	Acetylcholine receptor antagonist
32.81	cp	BRD-K55344148	BU-224	Imidazoline receptor ligand
32.8	cp	BRD-K28143534	cyproheptadine	Histamine receptor antagonist
32.8	cp	BRD-K70281171	U-99194	Dopamine receptor antagonist
32.72	cp	BRD-A18579359	wiskostatin	Neural Wiskott-Aldrich syndrome protein inhibitor
32.54	cp	BRD-K09635314	M-3M3FBS	phospholipase activator
32.53	cp	BRD-K34820100	tebuthiuron	Photosynthesis inhibitor
32.42	cp	BRD-K81418486	vorinostat	HDAC inhibitor
32.32	cp	BRD-K45435259	SCH-23390	Dopamine receptor antagonist
32.3	cp	BRD-K51805276	temefos	Cholinesterase inhibitor
32.21	cp	BRD-A26334849	propafenone	Antiarrhythmic
32.14	cp	BRD-A10903566	imiloxan	Adrenergic receptor antagonist
32.11	cp	BRD-A72758037	asiatic-acid	Apoptosis stimulant
32.02	cp	BRD-A39172021	ampiroxicam	Cyclooxygenase inhibitor
31.97	cp	BRD-A83237092	fulvestrant	Estrogen receptor antagonist
31.76	cp	BRD-K66206289	lobeline	Acetylcholine receptor antagonist
31.63	cp	BRD-A75478957	PD-166793	Metalloproteinase inhibitor
31.61	cp	BRD-A23683907	NAS-181	Serotonin receptor antagonist
31.58	cp	BRD-K18135438	chenodeoxycholic-acid	11-beta-HSD1 inhibitor
31.55	cp	BRD-K53220666	trimetozine	Sedative
31.51	cp	BRD-K61737877	VEGF-receptor-2-kinase-inhibitor-IV	VEGFR inhibitor
31.47	cp	BRD-K42098891	protriptyline	Tricyclic antidepressant
31.4	cp	BRD-K07736136	VX-702	p38 MAPK inhibitor
31.35	cp	BRD-K97118047	4,5,6,7-tetrabromobenzotriazole	Casein kinase inhibitor
31.26	cp	BRD-K20655524	mefexamide	Psychoactive drug
31.03	cp	BRD-K36377456	marmesin	Angiogenesis inhibitor
30.82	cp	BRD-A80638690	floxuridine	DNA synthesis inhibitor
30.8	cp	BRD-K56403959	ZK-756326	CC chemokine receptor ligand
30.44	cp	BRD-K69328504	L-690488	Inositol monophosphatase inhibitor
30.38	cp	BRD-K96319534	phentermine	Dopamine uptake inhibitor
30.37	cp	BRD-K63913457	eicosatrienoic-acid	Vasodilator
30.3	cp	BRD-A49370193	RO-60-0175	Serotonin receptor agonist
30.23	cp	BRD-A96485169	EBPC	Aldose reductase inhibitor
30.14	cp	BRD-K11630072	carmofur	Thymidylate synthase inhibitor
30.1	cp	BRD-K05434375	HA-1004	Calcium channel blocker
30.09	cp	BRD-A25775766	securinine	GABA receptor antagonist
30.06	cp	BRD-A70268693	PG-9	Acetylcholine receptor agonist
29.7	cp	BRD-K10974103	diloxanide	Protein synthesis inhibitor
29.67	cp	BRD-K20287671	SU-4312	PDGFR receptor inhibitor
29.47	cp	BRD-K11558771	droxinostat	HDAC inhibitor
29.43	cp	BRD-K39670393	amthamine	Histamine receptor agonist
29.26	cp	BRD-K61993165	niacin	NAD precursor with lipid lowering effects
29.06	cp	BRD-K12120659	GR-144053	Integrin antagonist
29.03	cp	BRD-K54142781	cirazoline	Adrenergic receptor agonist
29	cp	BRD-K03816923	rottlerin	MAP kinase inhibitor
28.96	cp	BRD-U97083655	teicoplanin	Bacterial cell wall synthesis inhibitor
28.95	cp	BRD-A25067867	benzatropine	Acetylcholine receptor antagonist
28.91	cp	BRD-K13049116	BMS-754807	IGF-1 inhibitor
28.83	cp	BRD-K56334280	amonafide	Topoisomerase inhibitor
28.66	cp	BRD-K82688027	RG-13022	PDGFR receptor inhibitor
28.62	cp	BRD-K83988098	alvespimycin	HSP inhibitor
28.56	cp	BRD-A63836183	PD-123319	Angiotensin receptor antagonist
28.52	cp	BRD-K47192521	icosapent	Platelet aggregation inhibitor
28.47	cp	BRD-K53665955	MK-5108	Aurora kinase inhibitor
28.28	cp	BRD-K39965020	doconexent	PPAR receptor agonist
28.25	cp	BRD-K60690191	MPEP	Glutamate receptor antagonist
28.2	cp	BRD-K74761218	WT-171	HDAC inhibitor
28.13	cp	BRD-K10136726	tosyllysyl-chloromethyl-ketone	Chymotrypsin inhibitor
27.85	cp	BRD-A37837077	cyclazosin	Adrenergic receptor antagonist
27.65	cp	BRD-K23335153	AMN-082	Glutamate receptor modulator
27.63	cp	BRD-K32821942	azathioprine	Dehydrogenase inhibitor
27.45	cp	BRD-K82036761	sertraline	Serotonin receptor antagonist
27.27	cp	BRD-A50675702	fipronil	GABA gated chloride channel blocker
27.24	cp	BRD-K40255344	tyrphostin-A9	Protein tyrosine kinase inhibitor
27.22	cp	BRD-K59331372	SB-366791	TRPV antagonist
27.01	cp	BRD-K80672993	M2-PK-activator	-666
26.8	cp	BRD-K06467078	corynanthine	Adrenergic receptor antagonist
26.77	cp	BRD-K18779551	bifemelane	Acetylcholine release stimulant
26.74	cp	BRD-K76698671	HNHA	HDAC inhibitor
26.74	cp	BRD-K16664969	GTP-14564	FLT3 inhibitor
26.72	cp	BRD-K33551950	radicicol	HSP inhibitor
26.54	cp	BRD-K37798499	etoposide	Topoisomerase inhibitor
26.54	cp	BRD-K02113016	olaparib	PARP inhibitor
26.5	cp	BRD-K29668683	BD-1063	Sigma receptor antagonist
26.49	cp	BRD-A08709697	heliotrine	Pyrrolizidine alkaloid
26.48	cp	BRD-K64746805	MBCQ	Phosphodiesterase inhibitor
26.22	cp	BRD-A30655177	LFM-A13	BTK inhibitor
26.17	cp	BRD-A31801025	formestane	Aromatase inhibitor
26.16	cp	BRD-K84566043	fenpiverinium	Acetylcholine receptor antagonist
26.16	cp	BRD-K25875056	SC-9	Protein tyrosine kinase activator
26.14	cp	BRD-K86301799	dipyridamole	Phosphodiesterase inhibitor
26.11	cp	BRD-K15601958	SEW-2871	Lysophospholipid receptor agonist
26.11	cp	BRD-K92760278	riboflavin	Vitamin B
26.09	cp	BRD-A03623303	metoprolol	Adrenergic receptor antagonist
26.05	cp	BRD-K66019333	oxantel	Anthelmintic
25.83	cp	BRD-K87226815	cycloserine	Bacterial cell wall synthesis inhibitor
25.64	cp	BRD-K43405658	tyrphostin-AG-527	Protein tyrosine kinase inhibitor
25.61	cp	BRD-A15131297	benazepril	ACE inhibitor
25.47	cp	BRD-K49448285	bisindolylmaleimide	CDK inhibitor
25.34	cp	BRD-A81772229	simvastatin	HMGCR inhibitor
25.25	cp	BRD-K13664374	dichloroacetic-acid	Pyruvate dehydrogenase kinase inhibitor
25.1	cp	BRD-K16554956	PTB1	AMPK activator
25.01	cp	BRD-K22385716	LY-303511	Casein kinase inhibitor
24.93	cp	BRD-K76133116	benzydamine	Membrane integrity inhibitor
24.64	cp	BRD-K64517075	heliomycin	ATP synthase inhibitor
24.5	cp	BRD-K31912990	CGP-71683	Neuropeptide receptor antagonist
24.41	cp	BRD-A32349859	methyl-angolensate	Apoptosis inhibitor
24.26	cp	BRD-K06208435	YS-035	Calcium channel blocker
24.18	cp	BRD-K05653692	DL-PDMP	Glucosyltransferase inhibitor
23.95	cp	BRD-K73978287	hydrocortisone	Glucocorticoid receptor agonist
23.94	cp	BRD-K63533170	AM-630	Cannabinoid receptor antagonist
23.85	cp	BRD-A53576514	orphenadrine	Acetylcholine receptor antagonist
23.69	cp	BRD-A11678676	wortmannin	PI3K inhibitor
23.64	cp	BRD-A01320529	salmeterol	Adrenergic receptor agonist
23.43	cp	BRD-K62736196	guanabenz	-666
23.39	cp	BRD-K12357156	AG-490	EGFR inhibitor
23.16	cp	BRD-K05804044	AZ-628	RAF inhibitor
23.12	cp	BRD-K39520573	GW-5074	Leucine rich repeat kinase inhibitor
23.03	cp	BRD-K64341947	CFM-1571	Guanylate cyclase activator
22.87	cp	BRD-K16277217	piperacetazine	Dopamine receptor antagonist
22.83	cp	BRD-K41731458	triclosan	Enoyl-[acyl-carrier-protein] reductase [NADH] inhibitor
22.74	cp	BRD-K26669427	WR-216174	PFMRK inhibitor
22.67	cp	BRD-A81233518	glycopyrrolate	Acetylcholine receptor antagonist
22.47	cp	BRD-A82371568	clofarabine	Ribonucleoside reductase inhibitor
22.47	cp	BRD-K56115039	BU-226	Imidazoline receptor ligand
22.33	cp	BRD-K47207162	zimelidine	Serotonin reuptake inhibitor
22.29	cp	BRD-K26818574	BIX-01294	Histone lysine methyltransferase inhibitor
22.26	cp	BRD-K91263825	nortriptyline	Tricyclic antidepressant
22.24	cp	BRD-A06784547	MRS-1334	Adenosine receptor antagonist
22.17	cp	BRD-A75402480	desoxycorticosterone	Mineralocorticoid receptor agonist
22.15	cp	BRD-K67439147	SIB-1893	Glutamate receptor antagonist
22.12	cp	BRD-A48570745	ivermectin	GABA receptor agonist
21.99	cp	BRD-K32330832	VER-155008	HSP inhibitor
21.94	cp	BRD-K02123250	JNJ-38877605	Tyrosine kinase inhibitor
21.75	cp	BRD-K33453211	levocabastine	Histamine receptor antagonist
21.72	cp	BRD-K12906962	dichlorobenzamil	Sodium/calcium exchange inhibitor
21.68	cp	BRD-A16694057	bisphenol-a	PPAR receptor antagonist
21.43	cp	BRD-A81866333	CGS-21680	Adenosine receptor agonist
21.33	cp	BRD-A96799240	4-hydroxyretinoic-acid	Retinoid receptor binder
21.29	cp	BRD-K09416995	lovastatin	HMGCR inhibitor
21.21	cp	BRD-K35559145	levomepromazine	Dopamine receptor antagonist
21.18	cp	BRD-K34533029	tyrphostin-AG-494	EGFR inhibitor
21.12	cp	BRD-A48261811	argatroban	Thrombin inhibitor
21.05	cp	BRD-K31491153	1-phenylbiguanide	Serotonin receptor agonist
21.01	cp	BRD-A26032986	zaldaride	Calmodulin antagonist
20.99	cp	BRD-K88551539	CAY-10585	HIF modulator
20.76	cp	BRD-K79145749	dibenzepin	Norepinephrine reuptake inhibitor
20.64	cp	BRD-K38903228	hesperidin	Flavanone glycoside
20.58	cp	BRD-A68039575	liquiritigenin	Aromatase inhibitor
20.54	cp	BRD-K82795137	loratadine	Histamine receptor antagonist
20.44	cp	BRD-K89930444	AG-592	Tyrosine kinase inhibitor
20.17	cp	BRD-K03842655	penitrem-a	Potassium channel blocker
20.11	cp	BRD-K62289640	lylamine	Cannabinoid receptor agonist
19.98	cp	BRD-A34817987	itraconazole	Cytochrome P450 inhibitor
19.96	cp	BRD-A95696066	nisoxetine	Norepinephrine reuptake inhibitor
19.85	cp	BRD-K32645441	dipropyl-5ct	Serotonin receptor agonist
19.7	cp	BRD-K08998509	fananserin	Dopamine receptor antagonist
19.52	cp	BRD-A52660433	tetrindole	Monoamine oxidase inhibitor
19.38	cp	BRD-K34154330	tracazolate	GABA receptor modulator
19.3	cp	BRD-A62071884	siguazodan	Phosphodiesterase inhibitor
19.06	cp	BRD-A11605036	thiocolchicoside	GABA receptor antagonist
19.05	cp	BRD-K49810818	sorafenib	FLT3 inhibitor
18.54	cp	BRD-K15791587	L-733060	Tachykinin antagonist
18.52	cp	BRD-K68407802	KIN001-055	EGFR inhibitor
18.34	cp	BRD-K67017579	cilostazol	Phosphodiesterase inhibitor
18.33	cp	BRD-A97437073	rosiglitazone	Insulin sensitizer
18.3	cp	BRD-K60274257	dephostatin	Tyrosine phosphatase inhibitor
18.21	cp	BRD-K95851186	CGP-13501	GABA receptor modulator
18.07	cp	BRD-K26117720	gingerol	Nitric oxide synthase inhibitor
17.96	cp	BRD-K52172416	anastrozole	Aromatase inhibitor
17.78	cp	BRD-K61401890	deguelin	NADH-ubiquinone oxidoreductase (Complex I) inhibitor
17.76	cp	BRD-M40783228	mesna	Antioxidant
17.58	cp	BRD-K68336408	tyrphostin-AG-1478	EGFR inhibitor
17.38	cp	BRD-K52989797	clomipramine	Serotonin transporter inhibitor (SERT)
17.32	cp	BRD-K24526313	levcromakalim	Potassium channel activator
17.3	cp	BRD-K67277431	picotamide	Thromboxane receptor antagonist
17.3	cp	BRD-K29458283	chlorambucil	DNA inhibitor
17.11	cp	BRD-A90311807	cilastatin	Dehydropeptidase inhibitor
16.92	cp	BRD-K36965586	m-chlorophenylbiguanide	Serotonin receptor agonist
16.84	cp	BRD-K28360340	TW-37	BCL inhibitor
16.77	cp	BRD-A85472596	L-670596	Prostanoid receptor antagonist
16.74	cp	BRD-K15108141	gemcitabine	Ribonucleotide reductase inhibitor
16.63	cp	BRD-A96255180	ribavirin	Antiviral
16.62	cp	BRD-K96740444	itopride	Dopamine receptor antagonist
16.27	cp	BRD-K44442813	pidotimod	Interferon receptor agonist
16.17	cp	BRD-K11399644	phenformin	AMPK activator
16.14	cp	BRD-A49765801	fludroxycortide	Glucocorticoid receptor agonist
16	cp	BRD-K81839095	estrone	Estrogen receptor agonist
15.99	cp	BRD-K55127134	fluphenazine	Dopamine receptor antagonist
15.6	cp	BRD-K93080877	Ala-Ala-Phe-CMK	Tripeptidyl peptidase inhibitor
15.46	cp	BRD-K33312228	halometasone	Glucocorticoid receptor agonist
15.45	cp	BRD-K28453807	nitrocaramiphen	Cholinergic receptor antagonist
15.15	cp	BRD-K93480852	KN-93	Calcium-calmodulin dependent protein kinase inhibitor
15	cp	BRD-K92723993	imatinib	BCR-ABL kinase inhibitor
14.96	cp	BRD-A94543220	bifonazole	Sterol demethylase inhibitor
14.62	cp	BRD-K67506692	tyrphostin-AG-126	ERK1 and ERK2 phosphorylation inhibitor
14.54	cp	BRD-K76907295	VU-0418947-2	HIF modulator
14.41	cp	BRD-A45543382	metrizamide	Radiopaque medium
14.35	cp	BRD-K06147391	telenzepine	Acetylcholine receptor antagonist
14.17	cp	BRD-A14798026	mestranol	Estrogen receptor agonist
14.11	cp	BRD-K92446736	zatebradine	HCN channel blocker
13.99	cp	BRD-K75615183	talipexole	Adrenergic receptor agonist
13.47	cp	BRD-K70330367	amantadine	Glutamate receptor antagonist
13.24	cp	BRD-K09668667	benzo(a)pyrene	Carcinogen
12.52	cp	BRD-A41451487	PK-11195	Benzodiazepine receptor antagonist
12.22	cp	BRD-A91008255	bepridil	Calcium channel blocker
12.21	cp	BRD-A70083328	secnidazole	Acetylcholinesterase inhibitor
12.19	cp	BRD-K17075857	chloroxine	Opioid receptor antagonist
12.12	cp	BRD-K40919711	BAPTA-AM	Potassium channel blocker
12.11	cp	BRD-K14200658	syrosingopine	Vesicular monoamine transporter inhibitor
12.06	cp	BRD-K50384076	7,4'-dihydroxyflavone	Opioid receptor antagonist
11.99	cp	BRD-A28856712	tetryzoline	Adrenergic receptor agonist
11.98	cp	BRD-K98548675	parthenolide	NFkB pathway inhibitor
11.95	cp	BRD-K81521265	dicyclohexylurea	Epoxide hydolase inhibitor
11.87	cp	BRD-K79116891	proxymetacaine	Sodium channel blocker
11.84	cp	BRD-K58772419	AZD-6482	PI3K inhibitor
11.67	cp	BRD-K79092138	nitrofural	Bacterial DNA inhibitor
11.54	cp	BRD-A37347161	BRL-52537	Opioid receptor agonist
11.2	cp	BRD-K32526544	DCEBIO	Potassium channel activator
11.08	cp	BRD-K20714604	RS-56812	Serotonin receptor partial agonist
11.07	cp	BRD-K50387473	XMD-892	MAP kinase inhibitor
10.77	cp	BRD-K70914287	BIBX-1382	EGFR inhibitor
10.76	cp	BRD-K99411983	lumicolchicine	Colchicine isomer, non-binder of microtubules
10.65	cp	BRD-K18250272	propoxycaine	Local anesthetic
10.59	cp	BRD-K37561857	zardaverine	Phosphodiesterase inhibitor
10.54	cp	BRD-K38477985	malonoben	Protein tyrosine kinase inhibitor
10.52	cp	BRD-K17497770	butein	EGFR inhibitor
10.51	cp	BRD-K36862742	hydroflumethiazide	Sodium/potassium/chloride transporter inhibitor
10.48	cp	BRD-K73293050	WZ-3146	EGFR inhibitor
10.38	cp	BRD-K88677950	PD-198306	MAP kinase inhibitor
10.33	cp	BRD-K79404599	enzastaurin	PKC inhibitor
10.24	cp	BRD-K64670467	JNJ-16259685	Glutamate receptor antagonist
9.97	cp	BRD-K71035033	masitinib	KIT inhibitor
9.78	cp	BRD-K88789588	letrozole	Aromatase inhibitor
9.55	cp	BRD-K99063460	didanosine	Nucleoside reverse transcriptase inhibitor
9.12	cp	BRD-A34706053	CGP-12177	Adrenergic receptor agonist
9.05	cp	BRD-K99291625	SB-203580	p38 MAPK inhibitor
8.86	cp	BRD-K06750613	GSK-1059615	PI3K inhibitor
8.8	cp	BRD-A92585442	RU-28318	Cytochrome P450 inhibitor
8.7	cp	BRD-K11163873	phenanthridone	PARP inhibitor
8.51	cp	BRD-K52735702	cefdinir	Bacterial cell wall synthesis inhibitor
8.3	cp	BRD-K07888107	depudecin	HDAC inhibitor
7.87	cp	BRD-A92630576	trimebutine	Opioid receptor agonist
7.64	cp	BRD-A78942461	ICI-118551	Adrenergic receptor antagonist
7.59	cp	BRD-K30677119	PP-30	RAF inhibitor
7.51	cp	BRD-K35723520	darinaparsin	Apoptosis stimulant
7.41	cp	BRD-K72783841	tyrphostin-AG-555	EGFR inhibitor
7.29	cp	BRD-A54487287	cortisone	Glucocorticoid receptor agonist
7.29	cp	BRD-K37289225	clozapine	Dopamine receptor antagonist
7.29	cp	BRD-K06593056	LE-135	Retinoid receptor agonist
7.15	cp	BRD-U86922168	QL-XII-47	BTK inhibitor
6.92	cp	BRD-K50135270	GBR-12935	Dopamine uptake inhibitor
6.85	cp	BRD-K52721684	PCO-400	Potassium channel activator
6.71	cp	BRD-A83326220	brazilin	Nitric oxide production inhibitor
6.67	cp	BRD-M64432851	sunitinib	FLT3 inhibitor
6.57	cp	BRD-K62959606	sphingosine	Ceramidase inhibitor
6.47	cp	BRD-A48720949	testosterone	androgen receptor agonist
6.39	cp	BRD-K85402309	dovitinib	EGFR inhibitor
6.39	cp	BRD-A54927599	KF-38789	P-selectin inhibitor
6	cp	BRD-A54596827	solifenacin	Acetylcholine receptor antagonist
5.5	cp	BRD-K62996583	lidoflazine	Calcium channel blocker
5.27	cp	BRD-K25310650	ormetoprim	Bacterial antifolate
4.99	cp	BRD-K99174507	cardiogenol-c	Cardiomyogenesis inducer
4.86	cp	BRD-K92817986	BJM-CSC-19	MEK inhibitor
4.79	cp	BRD-K53570330	carbofuran	Cholinesterase inhibitor
4.69	cp	BRD-K36009368	NNC-63-0532	Opioid receptor agonist
4.63	cp	BRD-K39120595	bithionol	Autotaxin inhibitor
4.58	cp	BRD-K82135108	elesclomol	Oxidative stress inducer
4.39	cp	BRD-K09991945	GSK-3-inhibitor-II	PKC inhibitor
4.35	cp	BRD-A02176148	tubaic-acid	Mitochondrial complex I inhibitor
4.19	cp	BRD-K67680372	CI-966	GAT inhibitor
4.09	cp	BRD-K48735772	PD-158780	EGFR inhibitor
3.61	cp	BRD-K79425933	benperidol	Dopamine receptor antagonist
3.59	cp	BRD-K49294207	BIBU-1361	EGFR inhibitor
3.53	cp	BRD-K83023055	GR-135531	Melatonin receptor agonist
3.22	cp	BRD-K94841585	emodic-acid	Laxative
2.95	cp	BRD-A64479082	quinidine	Sodium channel blocker
2.85	cp	BRD-K74733595	APHA-compound-8	HDAC inhibitor
2.85	cp	BRD-A70407468	PSB-36	Adenosine receptor antagonist
2.72	cp	BRD-K93658967	aloisine	CDK inhibitor
2.47	cp	BRD-A49225603	alimemazine	Histamine receptor agonist
2.39	cp	BRD-A16700644	isoxsuprine	Adrenergic receptor agonist
2.11	cp	BRD-K86930074	cediranib	KIT inhibitor
1.62	cp	BRD-K50891186	GR-103691	Dopamine receptor antagonist
1.49	cp	BRD-A61392169	eliprodil	Glutamate receptor antagonist
0.56	cp	BRD-A30435184	metergoline	Dopamine receptor agonist
-1.16	cp	BRD-K72726508	arcyriaflavin-a	CDK inhibitor
-3.14	cp	BRD-K64755930	etazolate	Phosphodiesterase inhibitor
-3.35	cp	BRD-K87696786	LY-456236	Glutamate receptor antagonist
-3.4	cp	BRD-K19894101	MST-312	Telomerase inhibitor
-4.35	cp	BRD-K47639036	flavoxate	Acetylcholine receptor antagonist
-4.35	cp	BRD-K63550407	erythromycin	NFkB pathway inhibitor
-5.14	cp	BRD-A35912562	pregnenolone	Glutamate receptor modulator
-5.16	cp	BRD-K04046242	equilin	Estrogen receptor agonist
-5.27	cp	BRD-K40624912	ZM-39923	JAK inhibitor
-5.56	cp	BRD-K97061094	azacyclonol	Histamine receptor antagonist
-5.68	cp	BRD-K77008974	WYE-354	MTOR inhibitor
-5.88	cp	BRD-K70883034	nimetazepam	GABA receptor agonist
-5.91	cp	BRD-K96134740	kitasamycin	Protein synthesis inhibitor
-6.26	cp	BRD-K50214219	CS-1657	PARP inhibitor
-6.71	cp	BRD-A55946879	BW-B70C	Lipoxygenase inhibitor
-6.76	cp	BRD-K00486786	RO-08-2750	NGF binding inhibitor
-6.86	cp	BRD-K70487031	flupentixol	Dopamine receptor antagonist
-6.91	cp	BRD-A39646320	HC-toxin	HDAC inhibitor
-6.92	cp	BRD-K95785537	PP-2	SRC inhibitor
-6.96	cp	BRD-K05977823	tenovins	SIRT inhibitor
-7.02	cp	BRD-K00337317	NU-7441	DNA dependent protein kinase inhibitor
-7.15	cp	BRD-K68174511	torin-2	MTOR inhibitor
-7.22	cp	BRD-K64857848	XMD-885	Leucine rich repeat kinase inhibitor
-7.46	cp	BRD-K89626439	sirolimus	MTOR inhibitor
-7.61	cp	BRD-K90524085	MY-5445	Phosphodiesterase inhibitor
-7.65	cp	BRD-K80315159	DPPE	Histamine receptor antagonist
-7.67	cp	BRD-K51223576	AG-99	Tyrosine kinase inhibitor
-7.74	cp	BRD-K06926592	tretinoin	Retinoid receptor agonist
-7.91	cp	BRD-K57222227	indometacin	Cyclooxygenase inhibitor
-8.22	cp	BRD-K77793136	hydroxyfasudil	Rho associated kinase inhibitor
-8.24	cp	BRD-K95899059	LY-344864	Serotonin receptor agonist
-8.26	cp	BRD-K88871508	lisuride	Dopamine receptor agonist
-8.66	cp	BRD-A30590053	MR-16728	Acetylcholine release enhancer
-8.69	cp	BRD-K13211965	L-741742	Dopamine receptor antagonist
-8.86	cp	BRD-K91733562	secoisolariciresinol	Antioxidant
-8.95	cp	BRD-K43797669	genistein	Tyrosine kinase inhibitor
-9.19	cp	BRD-K59456551	methotrexate	Dihydrofolate reductase inhibitor
-9.59	cp	BRD-K50168500	canertinib	EGFR inhibitor
-9.63	cp	BRD-K01567962	pyrazolanthrone	JNK inhibitor
-9.98	cp	BRD-K31987754	oleylethanolamide	Cannabinoid receptor agonist
-10	cp	BRD-K33583600	isoliquiritigenin	Guanylate cyclase activator
-10.14	cp	BRD-K14880289	GW-501516	PPAR receptor agonist
-10.19	cp	BRD-K17415526	tyrphostin-AG-835	Protein tyrosine kinase inhibitor
-10.29	cp	BRD-A71157293	fursultiamine	Vitamin B
-10.46	cp	BRD-K39823328	VU-0366037-2	Glutamate receptor modulator
-10.52	cp	BRD-K70358946	aripiprazole	Serotonin receptor agonist
-10.61	cp	BRD-K16551401	PNU-22394	Serotonin receptor agonist
-10.78	cp	BRD-A55484088	BNTX	Opioid receptor antagonist
-10.9	cp	BRD-K57179821	crotamiton	Antipruritic
-11.01	cp	BRD-K49111258	prazosin	Adrenergic receptor antagonist
-11.04	cp	BRD-K17796732	JWH-015	Cannabinoid receptor agonist
-11.07	cp	BRD-A65449987	flunisolide	Cytochrome P450 inhibitor
-11.17	cp	BRD-K11107424	tiotidine	Histamine receptor antagonist
-11.23	cp	BRD-K21672174	RO-28-1675	Glucokinase activator
-11.28	cp	BRD-K47983010	BX-795	IKK inhibitor
-11.43	cp	BRD-K96471533	nitazoxanide	Pyruvate ferredoxin oxidoreductase inhibitor
-11.6	cp	BRD-K01292756	pimozide	Dopamine receptor antagonist
-11.65	cp	BRD-U08759356	EI-346-erlotinib-analog	EGFR inhibitor
-11.66	cp	BRD-K64606589	apicidin	HDAC inhibitor
-11.78	cp	BRD-A36066264	estradiol-benzoate	Estrogen receptor agonist
-11.86	cp	BRD-K67578145	GDC-0879	RAF inhibitor
-11.92	cp	BRD-K95202259	ML-3163	p38 MAPK inhibitor
-12.21	cp	BRD-A42553870	L-152804	Neuropeptide receptor antagonist
-12.56	cp	BRD-A02990301	lofexidine	Adrenergic receptor agonist
-12.56	cp	BRD-K90027355	spironolactone	Mineralocorticoid receptor antagonist
-12.62	cp	BRD-K37618799	MRS-1220	Adenosine receptor antagonist
-12.72	cp	BRD-K66615216	moxifloxacin	Bacterial DNA gyrase inhibitor
-12.74	cp	BRD-K80325895	eicosadienoic-acid	-666
-12.89	cp	BRD-A82238138	budesonide	Glucocorticoid receptor agonist
-13.22	cp	BRD-K70778732	trazodone	Adrenergic receptor antagonist
-13.23	cp	BRD-K81062487	taurocholic-acid	Bile acid
-13.74	cp	BRD-K87048468	RS-102221	Serotonin receptor antagonist
-14.24	cp	BRD-K13032584	procarbazine	Monoamine oxidase inhibitor
-14.34	cp	BRD-A62525898	prednisone	Glucocorticoid receptor agonist
-14.36	cp	BRD-K92015269	GBR-12783	Dopamine uptake inhibitor
-14.7	cp	BRD-K61480498	epoxycholesterol	LXR agonist
-14.91	cp	BRD-K79353516	indolophenanthridine	CALY activator
-14.94	cp	BRD-K37991163	paroxetine	Selective serotonin reuptake inhibitor (SSRI)
-15.16	cp	BRD-A53131506	epitestosterone	Inactive testosterone analog
-15.22	cp	BRD-K71289571	zafirlukast	Leukotriene receptor antagonist
-15.3	cp	BRD-K16621777	enobosarm	Androgen receptor modulator
-15.3	cp	BRD-A93255169	thalidomide	TNF production inhibitor
-15.45	cp	BRD-A81795050	U-18666A	Oxidosqualene cyclase inhibitor
-15.53	cp	BRD-K15868788	SDZ-205-557	Serotonin receptor antagonist
-15.76	cp	BRD-K35629949	SR-27897	CCK receptor antagonist
-15.96	cp	BRD-K50325075	UCL-2077	Slow after hyperpolarization channel blocker
-16.22	cp	BRD-K36395411	SB-206553	Serotonin receptor antagonist
-16.36	cp	BRD-K40965114	cyanopindolol	Adrenergic receptor antagonist
-16.6	cp	BRD-A77722753	hydralazine	Vasodilator
-16.63	cp	BRD-A65671304	candesartan	Angiotensin receptor antagonist
-17.01	cp	BRD-K00627859	tubastatin-a	HDAC inhibitor
-17.12	cp	BRD-K17378184	prestwick-559	Dopamine receptor agonist
-17.19	cp	BRD-K15933101	ropinirole	Dopamine receptor agonist
-17.22	cp	BRD-K27737647	H-89	PKA inhibitor
-17.51	cp	BRD-K68341547	W-9	Calmodulin antagonist
-17.56	cp	BRD-K08219523	5-nonyloxytryptamine	Serotonin receptor agonist
-17.68	cp	BRD-K62221994	T-98475	Gonadotropin releasing factor hormone receptor antagonist
-18.05	cp	BRD-K92000912	AM-251	Cannabinoid receptor antagonist
-18.18	cp	BRD-K21520694	sulfacetamide	PABA antagonist
-18.28	cp	BRD-K50417881	eticlopride	Dopamine receptor antagonist
-18.29	cp	BRD-K31611373	fluprostenol	Prostanoid receptor agonist
-18.29	cp	BRD-K47717570	NBQX	Glutamate receptor antagonist
-18.33	cp	BRD-K63784565	BRD-K63784565	Topoisomerase inhibitor
-18.5	cp	BRD-K15164005	apoptosis-activator-II	Carboxylesterase inhibitor
-18.59	cp	BRD-K26997899	SA-792574	Microtubule inhibitor
-18.75	cp	BRD-K60060639	methyllidocaine	antiarrhythmic medication
-18.82	cp	BRD-A65145453	ATPA	Glutamate receptor agonist
-19.05	cp	BRD-K01648091	LE-300	Dopamine receptor antagonist
-19.11	cp	BRD-K60640630	mometasone	Glucocorticoid receptor agonist
-19.17	cp	BRD-A93424738	dexamethasone	Glucocorticoid receptor agonist
-19.48	cp	BRD-K03406345	azacitidine	DNA methyltransferase inhibitor
-19.5	cp	BRD-K04430056	7-nitroindazole	nitric oxide synthase inhibitor
-19.85	cp	BRD-K59273480	propentofylline	Adenosine reuptake inhibitor
-19.86	cp	BRD-A46179541	doxapram	Potassium channel blocker
-19.9	cp	BRD-A52588987	SKF-83566	Dopamine receptor antagonist
-20.27	cp	BRD-K59962020	CHEMBL-374350	NFkB pathway inhibitor
-20.45	cp	BRD-K83144676	olmesartan	Angiotensin antagonist
-20.51	cp	BRD-A33168282	sotalol	Adrenergic receptor antagonist
-20.71	cp	BRD-A65440446	cimaterol	Adrenergic receptor agonist
-20.99	cp	BRD-K36737713	AG-957	Protein tyrosine kinase inhibitor
-21.07	cp	BRD-K00532621	midazolam	Benzodiazepine receptor agonist
-21.22	cp	BRD-A03216249	mepivacaine	Potassium channel blocker
-21.38	cp	BRD-K28806945	L-750667	Dopamine receptor antagonist
-21.54	cp	BRD-K85925969	zalcitabine	Nucleoside reverse transcriptase inhibitor
-21.56	cp	BRD-K20995441	U-54494A	Opioid receptor agonist
-21.97	cp	BRD-K16508793	diazepam	Benzodiazepine receptor agonist
-22.04	cp	BRD-K94080537	diethyltoluamide	DEET activator of fly antenna ionotropic receptor IR40a
-22.09	cp	BRD-A16444946	acarbose	Glucosidase inhibitor
-22.37	cp	BRD-A87125127	3-matida	Glutamate receptor antagonist
-22.44	cp	BRD-K86509404	iso-olomoucine	CDK inhibitor
-22.52	cp	BRD-K69690935	curcumin	Cyclooxygenase inhibitor
-22.72	cp	BRD-K38436528	imipramine	Norepinephrine reuptake inhibitor
-22.78	cp	BRD-K65639003	icariin	Phosphodiesterase inhibitor
-22.79	cp	BRD-A45140972	meclocycline	Bacterial 30S ribosomal subunit inhibitor
-22.9	cp	BRD-K00184207	GR-206	Aryl hydrocarbon receptor ligand
-22.91	cp	BRD-A44551378	LFM-A12	EGFR inhibitor
-23.17	cp	BRD-K83010055	VU-0415374-1	Glutamate receptor modulator
-23.25	cp	BRD-A59215453	lobelanidine	Acetylcholine receptor antagonist
-23.62	cp	BRD-A56987319	SQ-22536	Adenylyl cyclase inhibitor
-23.75	cp	BRD-A53952395	prilocaine	Local anesthetic
-23.8	cp	BRD-A85587465	bemesetron	Serotonin receptor antagonist
-23.9	cp	BRD-K08556791	ethoprop	Acetylcholinesterase inhibitor
-24.26	cp	BRD-K06980535	promazine	Dopamine receptor antagonist
-24.37	cp	BRD-K49865102	PD-0325901	MEK inhibitor
-25.09	cp	BRD-K02715688	hydrastine	Tyrosine hydroxylase inhibitor
-25.12	cp	BRD-K26160755	RS-45041-190	Imidazoline receptor agonist
-25.3	cp	BRD-A43331270	niguldipine	Calcium channel blocker
-25.38	cp	BRD-K64052750	gefitinib	EGFR inhibitor
-25.38	cp	BRD-K67844266	MLN-4924	Nedd activating enzyme inhibitor
-25.59	cp	BRD-K81528515	nilotinib	ABL inhibitor
-25.65	cp	BRD-K80451230	zamifenacin	Acetylcholine receptor antagonist
-25.71	cp	BRD-A84702196	penicillin	Bacterial cell wall synthesis inhibitor
-25.97	cp	BRD-K99595596	salsolinol	Monoamine oxidase inhibitor
-25.98	cp	BRD-K93618743	ipriflavone	Bone resorption inhibitor
-26.73	cp	BRD-K00656370	6-aminochrysene	Transferase inhibitor
-27.01	cp	BRD-K68402494	ML-9	Myosin light chain kinase inhibitor
-27.09	cp	BRD-A41692738	TGX-221	PI3K inhibitor
-27.11	cp	BRD-K48935217	epothilone	Microtubule inhibitor
-27.11	cp	BRD-K09778810	FGIN-1-27	Inositol monophosphatase inhibitor
-27.12	cp	BRD-K54095730	CMPD-1	p38 MAPK inhibitor
-27.15	cp	BRD-A73741725	exemestane	Aromatase inhibitor
-27.19	cp	BRD-K85119730	tolbutamide	ATP channel blocker
-27.35	cp	BRD-K50938786	ropivacaine	Sodium channel blocker
-27.4	cp	BRD-K68867920	quetiapine	Dopamine receptor antagonist
-27.44	cp	BRD-A71657825	2-(biphenyl-4-ylsulfonamido)pentanedioic-acid	Matrix metalloprotease inhibitor
-27.66	cp	BRD-A28105619	cucurbitacin-i	JAK inhibitor
-27.68	cp	BRD-A96107863	nisoldipine	Calcium channel blocker
-27.73	cp	BRD-A05186015	bupropion	Dopamine uptake inhibitor
-27.93	cp	BRD-K92138166	mammea-a	other antibiotic
-27.93	cp	BRD-K05906022	limonin	HIV protease inhibitor
-28.19	cp	BRD-K81729199	AQ-RA741	Acetylcholine receptor antagonist
-28.23	cp	BRD-A15034104	bergenin	Interleukin inhibitor
-28.37	cp	BRD-K82357231	desloratadine	Histamine receptor antagonist
-28.46	cp	BRD-K45446451	JZL-184	Monoacylglucerol lipase inhibitor
-28.68	cp	BRD-A64227845	SKF-77434	Dopamine receptor agonist
-28.74	cp	BRD-A97674275	ranolazine	Sodium channel blocker
-29	cp	BRD-K39339537	epirizole	Cyclooxygenase inhibitor
-29.77	cp	BRD-K63151507	MNITMT	Lymphocyte inhibitor
-29.82	cp	BRD-K46766488	S-14506	Serotonin receptor agonist
-30.05	cp	BRD-K81916719	triclabendazole	Microtubule inhibitor
-30.15	cp	BRD-K68620903	dydrogesterone	Progesterone receptor agonist
-30.59	cp	BRD-K45033733	famciclovir	DNA polymerase inhibitor
-30.69	cp	BRD-K40530731	hyoscyamine	Acetylcholine receptor antagonist
-30.7	cp	BRD-A80641450	FR-139317	Endothelin receptor antagonist
-30.82	cp	BRD-A72483914	spiroxatrine	Serotonin receptor antagonist
-30.92	cp	BRD-K72703948	ZM-447439	Aurora kinase inhibitor
-31.24	cp	BRD-K39111395	BCL2-inhibitor	BCL inhibitor
-31.32	cp	BRD-K51290057	SA-792709	Retinoid receptor agonist
-31.36	cp	BRD-K20285085	fostamatinib	SYK inhibitor
-31.44	cp	BRD-K84987553	MDM2-inhibitor	MDM inhibitor
-31.5	cp	BRD-K18523449	mestanolone	Androgenic steroid
-31.54	cp	BRD-K37792168	denbufylline	Phosphodiesterase inhibitor
-31.81	cp	BRD-K75958195	pizotifen	Serotonin receptor antagonist
-31.84	cp	BRD-K85871428	SC-68376	p38 MAPK inhibitor
-31.88	cp	BRD-K26863634	BIX-01338	Histone lysine methyltransferase inhibitor
-31.88	cp	BRD-A67373739	AICA-ribonucleotide	AMPK activator
-32.14	cp	BRD-A26711594	nicardipine	Calcium channel blocker
-32.17	cp	BRD-A79314293	cephalosporanic-acid	Bacterial cell wall synthesis inhibitor
-32.23	cp	BRD-K53959060	indirubin	CDK inhibitor
-32.31	cp	BRD-A25234499	aminoglutethimide	Glucocorticoid receptor antagonist
-32.91	cp	BRD-K96527333	dehydroisoandosterone	GABA receptor modulator
-33.04	cp	BRD-K17896185	FIT	Opioid receptor agonist
-33.22	cp	BRD-K31238592	devazepide	CCK receptor antagonist
-33.33	cp	BRD-K96084870	DMBI	PDGFR receptor inhibitor
-33.35	cp	BRD-K82091397	SB-239063	p38 MAPK inhibitor
-33.43	cp	BRD-K08206212	entecavir	Reverse transcriptase inhibitor
-33.7	cp	BRD-K05658747	raltegravir	HIV integrase inhibitor
-33.95	cp	BRD-K80970344	pyrrolidine-dithiocarbamate	NFkB pathway inhibitor
-34.01	cp	BRD-K53972329	ruxolitinib	JAK inhibitor
-34.16	cp	BRD-K26573499	DMAB-anabaseine	Adrenergic receptor agonist
-34.35	cp	BRD-K50018155	RS-67506	Serotonin receptor partial agonist
-34.36	cp	BRD-A04352665	maraviroc	CC chemokine receptor antagonist
-34.44	cp	BRD-A25576662	streptozotocin	DNA alkylating agent
-34.51	cp	BRD-K13544237	r(-)-propylnorapomorphine	Dopamine receptor agonist
-34.67	cp	BRD-K36529613	PU-H71	HSP inhibitor
-34.81	cp	BRD-A01145011	zebularine	DNA methyltransferase inhibitor
-34.84	cp	BRD-A28422058	L-689560	Glutamate receptor antagonist
-34.93	cp	BRD-K60298136	ITE	Aryl hydrocarbon receptor agonist
-35.08	cp	BRD-K73109821	diazoxide	Potassium channel activator
-35.21	cp	BRD-K15600710	obatoclax	BCL inhibitor
-35.41	cp	BRD-A62434282	goserelin	Gonadotropin releasing factor hormone receptor agonist
-35.85	cp	BRD-K15502390	nevirapine	Reverse transcriptase inhibitor
-35.94	cp	BRD-K63828191	raloxifene	Estrogen receptor antagonist
-36.04	cp	BRD-A20126139	medrysone	Glucocorticoid receptor agonist
-36.13	cp	BRD-K27450477	EHNA	Adenosine deaminase inhibitor
-36.34	cp	BRD-A90799790	isradipine	Calcium channel blocker
-36.53	cp	BRD-K70327191	benzoxiquine	Anti-infective
-36.67	cp	BRD-K32584078	BML-257	AKT inhibitor
-36.96	cp	BRD-K87158025	benzamil	Sodium channel blocker
-37.15	cp	BRD-K40758068	efavirenz	HIV protease inhibitor
-37.24	cp	BRD-A10420615	cyclopiazonic-acid	ATPase inhibitor
-37.74	cp	BRD-A62184259	cycloheximide	Protein synthesis inhibitor
-37.76	cp	BRD-A13807286	HA-14-1	BCL inhibitor
-37.82	cp	BRD-A93659613	GR-89696	Opioid receptor agonist
-37.84	cp	BRD-A18620900	estriol	Estrogen receptor agonist
-37.88	cp	BRD-K59419204	AM-281	Cannabinoid receptor antagonist
-38.23	cp	BRD-K51918615	iodophenpropit	Histamine receptor antagonist
-38.23	cp	BRD-A77291778	cyclopentolate	Acetylcholine receptor antagonist
-38.3	cp	BRD-A56892734	esomeprazole	ATPase inhibitor
-38.33	cp	BRD-K30197592	5-methoxytryptamine	Serotonin receptor agonist
-38.48	cp	BRD-A09161221	nomilin	HSP inhibitor
-38.63	cp	BRD-A32164164	methyllycaconitine	Acetylcholine receptor antagonist
-38.69	cp	BRD-A54845972	dihydroergotamine	Serotonin receptor agonist
-38.74	cp	BRD-A80793822	pemoline	Dopamine receptor agonist
-38.77	cp	BRD-K52075715	oxibendazole	Tubulin inhibitor
-38.82	cp	BRD-K16233984	eriochrome-black-t	Azo dye
-38.91	cp	BRD-K54094468	remoxipride	Dopamine receptor antagonist
-39.07	cp	BRD-K13927029	retinol	Retinoid receptor ligand
-39.12	cp	BRD-K75295174	alisertib	Aurora kinase inhibitor
-39.39	cp	BRD-K32755366	reserpic-acid	Norepinephrine transporter inhibitor
-39.84	cp	BRD-A38747044	KU-14R	Imidazoline receptor ligand
-39.86	cp	BRD-K03319035	maprotiline	Norepinephrine reuptake inhibitor
-39.92	cp	BRD-A72441487	stiripentol	GABA uptake inhibitor
-40.34	cp	BRD-K28168037	fenretinide	Apoptosis stimulant
-40.36	cp	BRD-K29359156	ebselen	H+/K+-ATPase inhibitor
-40.37	cp	BRD-K81709173	halcinonide	Glucocorticoid receptor agonist
-40.39	cp	BRD-K35531059	molsidomine	Guanylyl cyclase activator
-40.42	cp	BRD-K53913732	SB-408124	Orexin receptor antagonist
-40.49	cp	BRD-K18799075	BAY-59-3074	Cannabinoid receptor partial agonist
-40.51	cp	BRD-A64977602	mirtazapine	Adrenergic receptor antagonist
-40.55	cp	BRD-K08547377	irinotecan	Topoisomerase inhibitor
-40.86	cp	BRD-A81402010	KU-C103443N	CDC inhibitor
-41.01	cp	BRD-A89672324	CGP-55845	GABA receptor antagonist
-41.04	cp	BRD-A41112154	oleanolic-acid	G protein-coupled receptor agonist
-41.04	cp	BRD-K49519144	LY-2140023	Glutamate receptor agonist
-41.08	cp	BRD-K62810658	PD-98059	MEK inhibitor
-41.16	cp	BRD-A20131130	2',5'-dideoxyadenosine	Adenylyl cyclase inhibitor
-41.6	cp	BRD-A99449986	MT-21	Caspase activator
-41.74	cp	BRD-K88560311	rucaparib	PARP inhibitor
-41.87	cp	BRD-K78838262	austricine	Hypolipidemic
-41.87	cp	BRD-K38305202	domperidone	Dopamine receptor antagonist
-41.97	cp	BRD-K20986251	lithocholic-acid	FXR antagonist
-42	cp	BRD-A58048407	nimodipine	Calcium channel blocker
-42.06	cp	BRD-K71823332	epothilone-a	Microtubule stabilizing agent
-42.08	cp	BRD-K40619305	larixinic-acid	Compound that interacts with metal centers
-42.09	cp	BRD-K72222507	quinapril	ACE inhibitor
-42.11	cp	BRD-K67261995	adipiodone	Contrast agent
-42.13	cp	BRD-K80778372	RO-19-4605	GABA benzodiazepine site receptor inverse agonist
-42.23	cp	BRD-K60219430	serdemetan	MDM inhibitor
-42.32	cp	BRD-A85025557	NCS-382	GABA receptor antagonist
-42.52	cp	BRD-K27871032	lysergol	Ergoline alkaloid
-42.72	cp	BRD-K82484965	carmoxirole	Dopamine receptor agonist
-42.84	cp	BRD-K41903098	diphenoxylate	Opioid receptor agonist
-42.86	cp	BRD-K96144918	mead-acid	KPL-1 tumor suppressor
-43.07	cp	BRD-A50311610	meclozine	CAR agonist
-43.12	cp	BRD-K97309399	thiothixene	Dopamine receptor antagonist
-43.22	cp	BRD-K82941592	rosuvastatin	HMGCR inhibitor
-43.41	cp	BRD-K74141488	naftifine	Fungal squalene epoxidase inhibitor
-43.42	cp	BRD-K60762818	desipramine	Tricyclic antidepressant
-43.55	cp	BRD-K62982419	cilomilast	Phosphodiesterase inhibitor
-43.6	cp	BRD-K92301463	16,16-dimethylprostaglandin-e2	Prostanoid receptor agonist
-43.65	cp	BRD-K32710582	EI-247	IGF-1 inhibitor
-43.95	cp	BRD-K95921201	reserpine	Vesicular monoamine transporter inhibitor
-44.01	cp	BRD-A24429032	HEAT	Adrenergic receptor antagonist
-44.33	cp	BRD-A94413429	NTNCB	Neuropeptide receptor antagonist
-44.61	cp	BRD-K79930101	GW-583340	EGFR inhibitor
-44.64	cp	BRD-K67847053	guanabenz	Adrenergic receptor agonist
-44.68	cp	BRD-K28667196	fillalbin	Increases arterial blood pressure
-44.76	cp	BRD-K85090592	pilocarpine	Acetylcholine receptor agonist
-44.77	cp	BRD-K17743697	KB-R7943	Sodium/calcium exchange inhibitor
-44.79	cp	BRD-A18202423	CPCCOEt	Glutamate receptor antagonist
-44.86	cp	BRD-K43290182	Ro-04-6790	Serotonin receptor antagonist
-44.87	cp	BRD-K53318339	vinpocetine	Phosphodiesterase inhibitor
-44.97	cp	BRD-K81169441	cerivastatin	HMGCR inhibitor
-44.99	cp	BRD-K21971034	OM-137	Aurora kinase inhibitor
-45.24	cp	BRD-K76568384	PHTPP	Estrogen receptor antagonist
-45.27	cp	BRD-A72596465	GW-6471	PPAR receptor antagonist
-45.43	cp	BRD-A79672927	tropicamide	Acetylcholine receptor antagonist
-45.72	cp	BRD-K69556541	ryanodine	Calcium channel blocker
-45.99	cp	BRD-K56064827	EI-273	PKC inhibitor
-46.06	cp	BRD-K29530284	amlexanox	Histamine receptor modulator
-46.08	cp	BRD-A50737080	CGK-733	ATR kinase inhibitor
-46.2	cp	BRD-A80928489	1-monopalmitin	P-glycoprotein inhibitor
-46.41	cp	BRD-K59597909	phenothiazine	Dopamine receptor antagonist
-46.55	cp	BRD-A09925278	etilefrine	Adrenergic receptor agonist
-46.72	cp	BRD-A15914070	4-hydroxy-2-nonenal	Cytotoxic lipid peroxidation product
-46.92	cp	BRD-K54256913	MK-1775	WEE1 kinase inhibitor
-47.08	cp	BRD-K20755323	SA-792728	Sphingosine kinase inhibitor
-47.26	cp	BRD-K46018455	bezafibrate	PPAR receptor agonist
-47.7	cp	BRD-K61341215	vecuronium	Acetylcholine receptor antagonist
-47.91	cp	BRD-K12762134	XAV-939	Tankyrase inhibitor
-48.01	cp	BRD-K55034111	pefloxacin	Bacterial DNA gyrase inhibitor
-48.11	cp	BRD-A84493640	atovaquone	Mitochondrial electron transport inhibitor
-48.12	cp	BRD-A25004090	erastin	Ion channel antagonist
-48.18	cp	BRD-K02275692	cefotiam	Bacterial cell wall synthesis inhibitor
-48.29	cp	BRD-K23369905	oxiconazole	Bacterial cell wall synthesis inhibitor
-48.33	cp	BRD-K64994968	progesterone	Progesterone receptor agonist
-48.49	cp	BRD-K59753975	vindesine	Tubulin inhibitor
-48.49	cp	BRD-K01555864	dibenzoylmethane	Antineoplastic
-48.55	cp	BRD-K68190965	GR-46611	Serotonin receptor agonist
-48.57	cp	BRD-U94846492	quinine	Hemozoin biocrystallization inhibitor
-48.73	cp	BRD-K67043667	altretamine	DNA synthesis inhibitor
-48.75	cp	BRD-K91601245	mercaptopurine	Immunosuppressant
-48.84	cp	BRD-K00959089	thenoyltrifluoroacetone	Chelating agent
-48.92	cp	BRD-K83597974	pargyline	Monoamine oxidase inhibitor
-49.02	cp	BRD-K05901394	terguride	Dopamine receptor agonist
-49.35	cp	BRD-A97739905	ketoprofen	Cyclooxygenase inhibitor
-49.53	cp	BRD-K40578143	GR-79236	Adenosine receptor agonist
-49.66	cp	BRD-K35498378	alrestatin	Aldose reductase inhibitor
-49.68	cp	BRD-K82746043	navitoclax	BCL inhibitor
-50.13	cp	BRD-K28183345	proguanil	Dihydrofolate reductase inhibitor
-50.15	cp	BRD-K08132273	tyrphostin	EGFR inhibitor
-50.24	cp	BRD-K73589491	nizatidine	Histamine receptor antagonist
-50.24	cp	BRD-K76872913	benzanthrone	Aromatic hydrocarbon derivative
-50.3	cp	BRD-K35430135	SR-59230A	Adrenergic receptor antagonist
-50.36	cp	BRD-A75769826	SDM25N	Opioid receptor antagonist
-50.46	cp	BRD-A78322124	dobutamine	Adrenergic receptor agonist
-50.6	cp	BRD-U73238814	QL-XI-92	DDR1 inhibitor
-50.84	cp	BRD-A89175223	bisoprolol	Adrenergic receptor antagonist
-51.06	cp	BRD-K54472332	elvitegravir	HIV integrase inhibitor
-51.21	cp	BRD-A20239487	atenolol	Adrenergic receptor antagonist
-51.49	cp	BRD-K51751936	alfadolone	GABA receptor agonist
-51.69	cp	BRD-K67174588	toremifene	Estrogen receptor antagonist
-51.72	cp	BRD-A84389091	L-655708	GABA receptor inverse agonist
-51.87	cp	BRD-A50684349	fenoldopam	Dopamine receptor agonist
-51.93	cp	BRD-A07440155	labetalol	Adrenergic receptor antagonist
-52.25	cp	BRD-K88429204	pyrimethamine	Dihydrofolate reductase inhibitor
-52.36	cp	BRD-K77133231	PD-169316	p38 MAPK inhibitor
-52.54	cp	BRD-K93280214	gabazine	GABA receptor antagonist
-52.8	cp	BRD-K55748775	SCH-28080	ATPase inhibitor
-53.22	cp	BRD-K34608650	BRD-K34608650	Cannabinoid receptor agonist
-53.31	cp	BRD-A62021152	WAY-161503	Serotonin receptor agonist
-53.42	cp	BRD-K70557564	zosuquidar	P-glycoprotein inhibitor
-53.44	cp	BRD-A91866971	SQ-29548	Thromboxane receptor antagonist
-53.51	cp	BRD-K04010869	prostaglandin-a1	HSP inducer
-53.57	cp	BRD-K00675675	CL-82198	Metalloproteinase inhibitor
-53.69	cp	BRD-K14767410	SC-560	Cyclooxygenase inhibitor
-53.91	cp	BRD-K84996949	sinensetin	Cyclooxygenase inhibitor
-54.13	cp	BRD-K35377380	I-OMe-AG-538	IGF-1 inhibitor
-54.27	cp	BRD-A92670106	tocainide	Sodium channel blocker
-54.39	cp	BRD-K56700933	phenethyl-isothiocyanate	Antineoplastic
-54.62	cp	BRD-K61951118	FG-7142	GABA benzodiazepine site receptor inverse agonist
-54.66	cp	BRD-K20920669	cromoglicic-acid	Immunosuppressant
-54.92	cp	BRD-K31843556	T-0070907	PPAR receptor antagonist
-55.18	cp	BRD-K96354014	nifedipine	Calcium channel blocker
-55.29	cp	BRD-K04146668	GW-441756	Growth factor receptor inhibitor
-55.32	cp	BRD-K61177364	NBI-27914	CRF receptor antagonist
-55.44	cp	BRD-A27887842	prednisolone	Glucocorticoid receptor agonist
-55.47	cp	BRD-A08187463	racecadotril	Enkephalinase inhibitor
-55.55	cp	BRD-K05395900	nicotine	Acetylcholine receptor agonist
-55.6	cp	BRD-K27499107	carbacyclin	IP receptor activator
-55.61	cp	BRD-K82983861	GW-0742	PPAR receptor agonist
-55.62	cp	BRD-K45068323	W-13	Calmodulin antagonist
-55.74	cp	BRD-A65280694	molindone	Dopamine receptor antagonist
-55.76	cp	BRD-A39390670	rabeprazole	ATPase inhibitor
-55.86	cp	BRD-K30480208	torasemide	Electrolyte reabsorption inhibitor
-56	cp	BRD-K76775527	nimesulide	Cyclooxygenase inhibitor
-56.05	cp	BRD-A57457122	VU-0400071-3	Glutamate receptor modulator
-56.07	cp	BRD-K57546357	prunetin	Breast cancer resistance protein inhibitor
-56.35	cp	BRD-K23623876	decafluorobutane	Contrast agent
-56.47	cp	BRD-A64228451	terreic-acid	BTK inhibitor
-56.47	cp	BRD-K04185004	oxybuprocaine	Local anesthetic
-56.48	cp	BRD-K85383046	IAA-94	Chloride channel blocker
-56.68	cp	BRD-K23583188	lavendustin-a	EGFR inhibitor
-56.69	cp	BRD-K08619838	tremorine	Acetylcholine receptor agonist
-56.77	cp	BRD-K67831364	ZM-323881	VEGFR inhibitor
-56.89	cp	BRD-A77118605	BML-ST330	Phospholipase inhibitor
-56.91	cp	BRD-K02607075	tubocurarine	Acetylcholine receptor antagonist
-57.01	cp	BRD-K48168960	propylthiouracil	Thyroid peroxidase inhibitor
-57.03	cp	BRD-K13571841	pepstatin	Aspartic protease inhibitor
-57.22	cp	BRD-K92678294	irilin-a	Isoflavone
-57.24	cp	BRD-K63792901	arecaidine	Acetylcholine receptor agonist
-57.29	cp	BRD-K32610195	androstenedione	Cytochrome P450 inhibitor
-57.41	cp	BRD-A14985772	ascorbyl-palmitate	antioxidant
-57.45	cp	BRD-A00267231	hemado	Adenosine receptor agonist
-57.63	cp	BRD-K42679050	Y-27152	Potassium channel activator
-57.86	cp	BRD-A96897502	U-74389F	Lipid peroxidase inhibitor
-58.03	cp	BRD-A85234536	N6-cyclopentyladenosine	Adenosine receptor agonist
-58.03	cp	BRD-A07780951	orciprenaline	Adrenergic receptor agonist
-58.04	cp	BRD-K65910366	KUC103904N	-666
-58.04	cp	BRD-K89210380	biotin	Vitamin B
-58.11	cp	BRD-K87510569	RS-504393	CC chemokine receptor antagonist
-58.22	cp	BRD-K46211610	tolazoline	Adrenergic receptor antagonist
-58.35	cp	BRD-K67445247	flurofamide	Urease inhibitor
-58.6	cp	BRD-K59037100	oxybenzone	Lipase inhibitor
-58.69	cp	BRD-A55815733	phylloquinone	Vitamin K
-58.7	cp	BRD-K49404994	levetiracetam	Calcium channel blocker
-58.81	cp	BRD-K76723084	isotretinoin	Retinoid receptor agonist
-58.89	cp	BRD-K34441861	moexipril	ACE inhibitor
-58.92	cp	BRD-A73581086	ergometrine	Adrenergic receptor agonist
-59.06	cp	BRD-K26548821	quinpirole	Dopamine receptor agonist
-59.16	cp	BRD-K65331431	retinyl	vitamin analog
-59.17	cp	BRD-K84709232	caffeic-acid	Lipoxygenase inhibitor
-59.19	cp	BRD-K02965346	SU-11274	Hepatocyte growth factor receptor inhibitor
-59.28	cp	BRD-K46317332	proadifen	Nitric oxide synthase inhibitor
-59.45	cp	BRD-K28470988	L-690330	Inositol monophosphatase inhibitor
-59.61	cp	BRD-K03981224	ethisterone	Progestogen hormone
-59.61	cp	BRD-K56509348	BMS-182874	Endothelin receptor antagonist
-59.88	cp	BRD-K93332168	isocarboxazid	Monoamine oxidase inhibitor
-59.93	cp	BRD-K63150726	JTE-907	Cannabinoid receptor inverse agonist
-60.04	cp	BRD-K10852020	tolcapone	Catechol O methyltransferase inhibitor
-60.33	cp	BRD-A36267905	buphenine	Adrenergic receptor agonist
-60.61	cp	BRD-K77695569	tiabendazole	Angiogenesis inhibitor
-60.64	cp	BRD-K82823076	RO-15-4513	GABA benzodiazepine site receptor inverse agonist
-60.92	cp	BRD-K26241953	piceatannol	SYK inhibitor
-60.99	cp	BRD-K64881305	ispinesib	Kinesin-like spindle protein inhibitor
-61.04	cp	BRD-K07117950	imperatorin	CDK inhibitor
-61.08	cp	BRD-A33084410	5'-guanidinonaltrindole	Opioid receptor antagonist
-61.14	cp	BRD-A61793559	metolazone	Carbonic anhydrase inhibitor
-61.38	cp	BRD-K64402243	ivachtin	Caspase inhibitor
-61.45	cp	BRD-K74112339	acetohydroxamic-acid	Urease inhibitor
-61.65	cp	BRD-A08877921	cephalotaxine	Protein synthesis inhibitor
-61.99	cp	BRD-K21350491	phenamil	TRPV antagonist
-62.01	cp	BRD-K04196797	oxcarbazepine	Sodium channel blocker
-62.16	cp	BRD-A28746609	paclitaxel	Tubulin inhibitor
-62.17	cp	BRD-A43150328	penicillic-acid	other antibiotic
-62.72	cp	BRD-K74195153	irsogladine	Phosphodiesterase inhibitor
-62.74	cp	BRD-K30189597	SYK-inhibitor	SYK inhibitor
-63.01	cp	BRD-A47633927	NPC-15199	ICAM1 antagonist
-63.35	cp	BRD-A64092382	mexiletine	Sodium channel blocker
-63.41	cp	BRD-A41250306	cyclopenthiazide	Thiazide diuretic
-63.45	cp	BRD-K54704028	BAY-36-7620	Glutamate receptor antagonist
-63.54	cp	BRD-K47539947	tetradecylthioacetic-acid	Lipid peroxidase inhibitor
-63.63	cp	BRD-A92177080	betamethasone	Glucocorticoid receptor agonist
-63.8	cp	BRD-A09094913	strychnine	Acetylcholine receptor antagonist
-64.02	cp	BRD-A83855350	naltrexone	Opioid receptor antagonist
-64.08	cp	BRD-K78278890	NM-PP1	Mutant kinase inhibitor
-64.41	cp	BRD-K52620403	STO-609	Calmodulin antagonist
-64.63	cp	BRD-K64835161	BRD-K64835161	-666
-64.74	cp	BRD-K04414442	SB-222200	Tachykinin antagonist
-64.79	cp	BRD-K36638830	anabasine	Acetylcholine receptor agonist
-65.1	cp	BRD-K28761384	zuclopenthixol	Dopamine receptor antagonist
-65.14	cp	BRD-K66788707	fludarabine	DNA synthesis inhibitor
-65.15	cp	BRD-K89014967	AS-703026	MEK inhibitor
-65.22	cp	BRD-A35623999	CGP-37157	L-type calcium channel blocker
-65.55	cp	BRD-K99498722	NPI-2358	Tubulin inhibitor
-65.66	cp	BRD-A58955223	sulforaphane	Antineoplastic
-65.78	cp	BRD-K50128260	sildenafil	Phosphodiesterase inhibitor
-65.83	cp	BRD-K72034655	peucedanin	Apoptosis stimulant
-65.9	cp	BRD-K63874012	thioperamide	Histamine receptor antagonist
-65.96	cp	BRD-A12016240	LY-278584	Serotonin receptor antagonist
-66.07	cp	BRD-A73605923	mocimycin	Protein synthesis inhibitor
-66.25	cp	BRD-K70505054	ranitidine	Histamine receptor antagonist
-66.36	cp	BRD-K77171813	proxyfan	Histamine receptor modulator
-66.59	cp	BRD-A94793051	gestrinone	Progesterone receptor antagonist
-66.69	cp	BRD-K50495309	SRC-kinase-inhibitor-I	SRC inhibitor
-66.71	cp	BRD-K51485625	ritonavir	HIV protease inhibitor
-66.74	cp	BRD-K43236057	piceid	ICAM1 inhibitor
-66.75	cp	BRD-K77390737	xanthohumol	ATPase inhibitor
-67	cp	BRD-K12079898	PD-160170	Neuropeptide receptor antagonist
-67.15	cp	BRD-K65285700	BRD-K65285700	Cannabinoid receptor agonist
-67.37	cp	BRD-K14693417	cinchonine	P-glycoprotein inhibitor
-67.39	cp	BRD-K32247306	primidone	GABA receptor antagonist
-67.5	cp	BRD-K25905511	buddleoflavonoloside	Acetylcholinesterase inhibitor
-67.51	cp	BRD-K86727142	embelin	HCV inhibitor
-67.65	cp	BRD-K95885906	quercetagetin	PIM inhibitor
-67.86	cp	BRD-A09467419	mebeverine	Acetylcholine receptor antagonist
-67.87	cp	BRD-K08973992	linoleic-acid	Oxidative stress inducer
-67.87	cp	BRD-A67799922	phenoxybenzamine	Adrenergic receptor antagonist
-67.98	cp	BRD-K91336023	mesulergine	Dopamine receptor agonist
-68.17	cp	BRD-K61192372	capecitabine	DNA synthesis inhibitor
-68.23	cp	BRD-K99696746	fatostatin	SREBP inhibitor
-68.46	cp	BRD-A98378129	talniflumate	Cyclooxygenase inhibitor
-68.51	cp	BRD-A93000692	ciglitazone	PPAR receptor agonist
-68.62	cp	BRD-K41051431	mecillinam	Bacterial cell wall synthesis inhibitor
-68.67	cp	BRD-A59303141	quinethazone	Thiazide diuretic
-68.77	cp	BRD-K05396879	15-delta-prostaglandin-j2	PPAR receptor agonist
-68.8	cp	BRD-K82164249	andarine	Androgen receptor modulator
-68.9	cp	BRD-A52326238	isogedunin	HSP inhibitor
-69.04	cp	BRD-A02710418	meptazinol	Opioid receptor agonist
-69.07	cp	BRD-K07881437	danusertib	Aurora kinase inhibitor
-69.19	cp	BRD-A41145729	methoprene-acid	Retinoid receptor agonist
-69.3	cp	BRD-K86204871	terconazole	Sterol demethylase inhibitor
-69.35	cp	BRD-K54529596	captopril	ACE inhibitor
-69.37	cp	BRD-K02526760	QS-11	ARFGAP inhibitor
-69.37	cp	BRD-K01663662	diphenidol	Acetylcholine receptor agonist
-69.42	cp	BRD-K92492521	LY-255283	Leukotriene receptor antagonist
-69.5	cp	BRD-K92991072	PAC-1	Caspase activator
-69.56	cp	BRD-K53561341	KIN001-220	Aurora kinase inhibitor
-69.59	cp	BRD-A51829654	BRL-15572	Serotonin receptor antagonist
-69.66	cp	BRD-M00539986	formoterol	Adrenergic receptor agonist
-69.74	cp	BRD-U88459701	atorvastatin	HMGCR inhibitor
-69.81	cp	BRD-A04327189	synephrine	Adrenergic receptor agonist
-69.91	cp	BRD-K74913225	brinzolamide	Carbonic anhydrase inhibitor
-70.1	cp	BRD-K38449220	seneciphylline	Cytochrome P450 inhibitor
-70.24	cp	BRD-K55468218	spiperone	Dopamine receptor antagonist
-70.35	cp	BRD-K07888196	tyrphostin-AG-538	IGF-1 inhibitor
-70.44	cp	BRD-A76093993	cromakalim	Potassium channel activator
-70.5	cp	BRD-K68507560	dicycloverine	Acetylcholine receptor antagonist
-70.66	cp	BRD-A73368467	fexofenadine	Histamine receptor antagonist
-70.73	cp	BRD-K68264559	brimonidine	Adrenergic receptor agonist
-71.14	cp	BRD-K53979406	ALX-5407	Glycine transporter inhibitor
-71.19	cp	BRD-K18895904	olanzapine	Dopamine receptor antagonist
-71.21	cp	BRD-K07507905	BRL-37344	Adrenergic receptor agonist
-71.29	cp	BRD-K08924299	palonosetron	Serotonin receptor antagonist
-71.72	cp	BRD-K89687904	PKCbeta-inhibitor	PKC inhibitor
-71.8	cp	BRD-K46742498	alosetron	Serotonin receptor antagonist
-71.88	cp	BRD-K21733600	rofecoxib	Cyclooxygenase inhibitor
-71.88	cp	BRD-K92778217	mefenamic-acid	Cyclooxygenase inhibitor
-71.89	cp	BRD-K26521938	dinoprostone	Prostanoid receptor agonist
-71.91	cp	BRD-A11990600	lorazepam	Benzodiazepine receptor agonist
-71.98	cp	BRD-K56558538	ambroxol	Sodium channel blocker
-72.02	cp	BRD-A38030642	cyclosporin-a	Calcineurin inhibitor
-72.26	cp	BRD-K36864847	BD-1047	Adrenergic receptor antagonist
-72.28	cp	BRD-K28428262	brivanib	FGFR inhibitor
-72.29	cp	BRD-K32536677	AGK-2	SIRT inhibitor
-72.43	cp	BRD-K93258693	GW-9662	PPAR receptor antagonist
-72.46	cp	BRD-A22143024	estropipate	Estrogen receptor agonist
-72.57	cp	BRD-K10098805	rhapontin	Apoptosis stimulant
-72.58	cp	BRD-A84389633	tropanyl-3,5-dimethylbenzoate	Serotonin receptor antagonist
-72.68	cp	BRD-A77299732	salubrinal	Eukaryotic translation initiation factor inhibitor
-72.98	cp	BRD-K28863208	PNU-282987	Cholinergic receptor agonist
-72.98	cp	BRD-K09255212	clioquinol	Chelating agent
-72.98	cp	BRD-K89997465	chlorpromazine	Dopamine receptor antagonist
-73.05	cp	BRD-K00610438	altanserin	Serotonin receptor antagonist
-73.43	cp	BRD-K79437791	acetyl-farnesyl-cysteine	Inhibitor of methylation of endogenous isoprenylated proteins
-73.47	cp	BRD-K80725632	lavendustin-c	EGFR inhibitor
-73.6	cp	BRD-K66956375	oleoylethanolamide	Cannabinoid receptor agonist
-73.78	cp	BRD-A01593789	chlormadinone	5-alpha reductase inhibitor
-73.86	cp	BRD-A31204924	mitotane	Antineoplastic
-73.93	cp	BRD-K78959463	FPL-64176	Calcium channel activator
-74.05	cp	BRD-U01690642	acetyl-geranyl-cysteine	Isoprenylated protein methylation inhibitor
-74.14	cp	BRD-A22707317	SB-205384	GABA receptor modulator
-74.15	cp	BRD-K55424922	anpirtoline	Serotonin receptor agonist
-74.21	cp	BRD-K33193182	methylnorlichexanthone	Aurora kinase inhibitor
-74.22	cp	BRD-K23566484	nilutamide	Androgen receptor antagonist
-74.24	cp	BRD-K83963101	MLN-8054	Aurora kinase inhibitor
-74.33	cp	BRD-A31227688	kynuramine	Aryl hydrocarbon receptor activator
-74.43	cp	BRD-K09635134	l-erythro-MAPP	negative control for D-erythro-MAPP
-74.5	cp	BRD-K02953697	naringin	Cytochrome P450 inhibitor
-74.6	cp	BRD-K33211335	dextromethorphan	Glutamate receptor antagonist
-74.7	cp	BRD-K16444452	ibudilast	Leukotriene receptor antagonist
-74.7	cp	BRD-K06198550	isorotenone	Mitochondrial complex I inhibitor
-74.73	cp	BRD-K41895714	AS-605240	PI3K inhibitor
-74.88	cp	BRD-K87932577	CDK1-5-inhibitor	CDK inhibitor
-75.06	cp	BRD-K59184148	SB-216763	Glycogen synthase kinase inhibitor
-75.14	cp	BRD-K40887525	ritanserin	Serotonin receptor antagonist
-75.18	cp	BRD-K81376179	TCS-359	FLT3 inhibitor
-75.18	cp	BRD-K34014345	naproxol	Anti-inflammatory
-75.24	cp	BRD-A23290232	westcort	Glucocorticoid receptor agonist
-75.48	cp	BRD-K46384212	o-3M3FBS	phospholipase activator
-75.58	cp	BRD-A98431941	ephedrine	Adrenergic receptor agonist
-75.68	cp	BRD-K20141153	atomoxetine	Norepinephrine transporter inhibitor
-75.7	cp	BRD-K01253243	SB-590885	RAF inhibitor
-75.76	cp	BRD-A26384407	chlortalidone	Carbonic anhydrase inhibitor
-76.13	cp	BRD-K62965247	tipifarnib-P2	farnesyltransferase inhibitor
-76.17	cp	BRD-K28346421	rifapentine	RNA polymerase inhibitor
-76.2	cp	BRD-K83837640	JNJ-26854165	HDAC inhibitor
-76.44	cp	BRD-K75478907	GS-39783	GABA receptor modulator
-76.57	cp	BRD-A39522003	OMDM-2	FAAH inhibitor
[truncated: 545 more rows]
